# Supplementary material for: Microbial Consortiums of Putative Degraders of Low-Density Polyethylene-Associated Compounds in the Ocean
Source: mSystems. 2022 Mar 1;7(2):e01415-21. doi: 10.1128/msystems.01415-21 (PMC8941889; doi:10.1128/msystems.01415-21)
Supplement: TABLE S1 [file msystems.01415-21-st001.xlsx]

## Sheet: Sheet1
MAG	Completeness	Contamination	N50	Size	Taxonomic classification (GTDB)	A0	A1	A2	B1	C1	C2
MAG 5	100	0.144	745361	3895291	d__Bacteria ;p__Proteobacteria; c__Alphaproteobacteria; o__Parvibaculales; f__Parvibaculaceae; g__Mf105b01; s__	0.869212	22.3654	26.3583	3.9265	12.6081	242.063
MAG 41	100	0.268	87431	3084926	d__Bacteria ;p__Bacteroidota; c__Bacteroidia; o__Flavobacteriales; f__koll-22; g__; s__	0.22798	0.03701	0.102127	0.0138392	27.9696	0.119723
MAG 1	99.45	2.459	28314	11123943	d__Bacteria ;p__Bacteroidota; c__Bacteroidia; o__; f__; g__; s__	0.0357664	2.07528	17.0273	0.00359899	0.0276825	4.00209
MAG 12	99.07	7.614	234482	9471037	d__Bacteria ;p__Proteobacteria; c__Gammaproteobacteria; o__Pseudomonadales; f__; g__; s__	0.0918478	32.998	188.896	0.114369	0.812205	5.04343
MAG 53	99.02	0	24034	1664407	d__Archaea;p__Crenarchaeota;c__Nitrososphaeria;o__Nitrososphaerales;f__Nitrosopumilaceae;g__Nitrosopumilus;s__	0.228172	0.826724	0.00215272	0.121113	18.2031	0.00104542
MAG 19	98.73	4.001	15304	12080241	d__Bacteria ;p__Bacteroidota; c__Bacteroidia; o__Chitinophagales; f__Saprospiraceae; g__; s__	0.0708776	5.08928	7.91581	0.0700909	3.3315	3.53102
MAG 17	98.61	1.343	47395	5060925	d__Bacteria ;p__Proteobacteria; c__Alphaproteobacteria; o__TMED26; f__TMED26; g__; s__	0.545986	0.20617	0.512211	0.0550945	29.4568	0.854651
MAG 58	98.54	2.697	41302	3459658	d__Bacteria ;p__Proteobacteria; c__Alphaproteobacteria; o__Rhizobiales; f__Methyloligellaceae; g__; s__	0.257085	2.4185	0.285849	2.95196	64.9979	0.484977
MAG 7	98.42	1.061	21386	3081040	d__Bacteria ;p__Proteobacteria; c__Gammaproteobacteria; o__Pseudomonadales; f__Porticoccaceae; g__HB2-32-21; s__	0.24225	24.9929	0.715279	0.123673	0.514377	1.00951
MAG 2	98.33	1.888	42250	6448840	d__Bacteria ;p__Planctomycetota; c__Planctomycetes; o__Planctomycetales; f__Planctomycetaceae; g__Planctomyces_B; s__	0.0562583	1.91412	3.54481	0.00560085	8.19005	1.376
MAG 9	98.2	2.391	42693	5107237	d__Bacteria ;p__Proteobacteria; c__Alphaproteobacteria; o__UBA8366; f__GCA-2696645; g__; s__	0.800102	0.333667	4.66867	0.0829597	0.69879	17.6686
MAG 25	97.75	3.37	59869	6972596	d__Bacteria ;p__Planctomycetota; c__Planctomycetes; o__Planctomycetales; f__Planctomycetaceae; g__Fuerstia; s__	0.113312	6.02021	3.71404	0.196373	0.104074	9.99469
MAG 45	97.63	0.845	15447	2824614	d__Bacteria ;p__Proteobacteria; c__Gammaproteobacteria; o__Pseudomonadales; f__UBA7434; g__UBA7434; s__	0.181359	0.145852	0.552495	12.5651	46.6946	0.432384
MAG 37	97.63	1.149	19887	8632239	d__Bacteria ;p__Planctomycetota; c__Planctomycetes; o__Planctomycetales; f__Planctomycetaceae; g__; s__	0.150215	0.654143	10.6551	0.1549	5.91162	20.283
MAG 51	97.53	1.331	23076	4309013	d__Bacteria ;p__Proteobacteria; c__Alphaproteobacteria; o__Rhodobacterales; f__Rhodobacteraceae; g__Pseudooceanicola_B; s__	3.57477	3.25169	33.8495	0.462223	2.88759	9.78259
MAG 11	97.46	2.323	34011	4094806	d__Bacteria ;p__Proteobacteria; c__Alphaproteobacteria; o__Rhodobacterales; f__Rhodobacteraceae; g__Actibacterium; s__	4.01898	1.30915	12.2194	0.421756	3.27495	48.4302
MAG 6	97.24	1.709	85959	4418656	d__Bacteria ;p__Actinobacteriota; c__Acidimicrobiia; o__Microtrichales; f__UBA11606; g__UBA11606; s__	1.15138	0.469232	0.346191	0.189337	49.177	0.45152
MAG 18	97.05	5.042	14646	2444598	d__Bacteria ;p__Dadabacteria; c__UBA1144; o__; f__; g__; s__	0.137864	0.788176	0.197245	0.246328	76.1273	0.444123
MAG 38	97.01	1.739	40177	5199004	d__Bacteria ;p__Proteobacteria; c__Alphaproteobacteria; o__UBA8366; f__GCA-2717185; g__; s__	0.375432	6.65145	25.8905	0.0779213	0.282864	0.738996
MAG 14	95.8	0.967	198859	5518563	d__Bacteria ;p__Myxococcota; c__UBA9160; o__UBA9160; f__UBA9160; g__; s__	1.17764	0.284157	0.298029	0.0573985	102.644	0.453043
MAG 28	95.53	1.098	68475	8507862	d__Bacteria ;p__Calditrichota; c__Calditrichia; o__RBG-13-44-9; f__; g__; s__	0.0575474	0.0414512	0.0592584	0.0066676	28.9368	0.0640282
MAG 50	94.55	3.845	17978	5407104	d__Bacteria ;p__Proteobacteria; c__Alphaproteobacteria; o__Rhodobacterales; f__Rhodobacteraceae; g__Pseudooceanicola_B; s__Pseudooceanicola_B lipolyticus	3.04556	1.25557	10.9191	0.430206	11.9927	13.7667
MAG 3	94.33	2.824	184566	5398687	d__Bacteria ;p__Proteobacteria; c__Gammaproteobacteria; o__Pseudomonadales; f__Ketobacteraceae; g__; s__	0.154103	0.509692	5.65301	0.27654	148.342	10.7593
MAG 39	94.31	1.704	124924	3792665	d__Bacteria ;p__Planctomycetota; c__Phycisphaerae; o__Phycisphaerales; f__SM1A02; g__UBA1926; s__	0.709752	5.88991	31.6543	0.0545479	5.2119	114.754
MAG 4	94.27	2.358	12093	5200958	d__Bacteria ;p__Proteobacteria; c__Alphaproteobacteria; o__UBA8366; f__GCA-2717185; g__; s__	0.282874	8.56603	8.63351	0.0413756	0.191833	0.502263
MAG 35	94.11	0.066	14530	8036327	d__Bacteria ;p__Planctomycetota; c__UBA1135; o__UBA1135; f__GCA-002686595; g__; s__	0.203813	16.0104	0.213071	0.0195485	0.332776	0.344839
MAG 36	93.27	3.26	9949	4195412	d__Bacteria ;p__Proteobacteria; c__Alphaproteobacteria; o__NRL2; f__NRL2; g__NRL2; s__	1.16099	0.738103	17.1512	0.209505	1.47753	4.69256
MAG 30	92.87	1.373	16356	2981322	d__Bacteria ;p__Planctomycetota; c__Phycisphaerae; o__Phycisphaerales; f__SM1A02; g__; s__	0.414622	0.868071	1.53273	0.0406286	73.1947	3.14881
MAG 56	92.32	3.688	10007	4829534	d__Bacteria ;p__Proteobacteria; c__Gammaproteobacteria; o__Pseudomonadales; f__Ketobacteraceae; g__Ketobacter; s__Ketobacter sp002471665	0.210353	11.6675	154.181	5.11384	4.62664	337.625
MAG 15	91.99	4.55	10449	3153575	d__Bacteria ;p__Proteobacteria; c__Alphaproteobacteria; o__Caulobacterales; f__Maricaulaceae; g__Maricaulis; s__	0.69683	0.48583	2.2941	0.0952614	0.872351	16.6114
MAG 52	91.88	4.874	9896	12069388	d__Bacteria ;p__Planctomycetota; c__Planctomycetes; o__Planctomycetales; f__Planctomycetaceae; g__; s__	0.161536	13.5524	0.218777	0.00666115	0.821065	0.379483
MAG 46	89.03	1.915	11796	3320277	d__Bacteria ;p__Proteobacteria; c__Alphaproteobacteria; o__Caulobacterales; f__Hyphomonadaceae; g__Henriciella; s__	1.64765	8.92218	5.94989	0.0893293	2.42097	10.2763
MAG 32	87.75	2.812	13119	2831065	d__Bacteria ;p__Proteobacteria; c__Gammaproteobacteria; o__UBA4575; f__UBA4575; g__UBA1858; s__	0.325718	0.0869069	2.36041	0.043372	0.290098	8.71498
MAG 43	87.62	4.843	7614	4757787	d__Bacteria ;p__Proteobacteria; c__Gammaproteobacteria; o__Pseudomonadales; f__HTCC2089; g__UBA4421; s__	0.465752	1.60016	2.28812	0.136015	18.0626	1.64563
MAG 23	87.13	7.264	6873	5157944	d__Bacteria ;p__Actinobacteriota; c__Acidimicrobiia; o__Microtrichales; f__UBA8592; g__; s__	1.23745	1.37608	0.233669	0.195201	15.6751	1.98195
MAG 13	85.53	4.413	6959	7775395	d__Bacteria ;p__Myxococcota; c__Polyangia; o__Polyangiales; f__SG8-38; g__GCA-2699025; s__	0.105362	0.528253	4.78951	0.0186924	0.31543	5.16414
MAG 24	85.34	4.894	9297	4719056	d__Bacteria ;p__Proteobacteria; c__Alphaproteobacteria; o__Rhodobacterales; f__Rhodobacteraceae; g__Sagittula; s__	3.022	0.908196	4.10592	0.327769	1.72652	21.0189
MAG 34	85.05	4.629	5192	4936592	d__Bacteria ;p__Proteobacteria; c__Gammaproteobacteria; o__Pseudomonadales; f__Ketobacteraceae; g__GCA-2748575; s__	0.159654	0.57318	33.0789	0.0903297	1.4899	26.6766
MAG 16	83.77	1.075	18496	3184617	d__Bacteria ;p__Omnitrophota; c__koll11; o__UBA10015; f__kpj58rc; g__UBA12451; s__	0.0360769	0.0145933	0.0286257	0.0046128	10.5858	0.0385984
MAG 29	83.09	5.648	5557	3747874	d__Bacteria ;p__Proteobacteria; c__Gammaproteobacteria; o__Pseudomonadales; f__Pseudohongiellaceae; g__UBA9145; s__	0.339896	0.469039	10.6141	0.278106	0.293978	0.418923
MAG 44	80.87	4.554	6277	3348750	d__Bacteria ;p__Proteobacteria; c__Alphaproteobacteria; o__Rhodobacterales; f__Rhodobacteraceae; g__Confluentimicrobium; s__	2.9458	3.37178	11.9192	0.321733	1.6518	10.4472
MAG 22	79.97	3.043	7020	3873558	d__Bacteria ;p__Proteobacteria; c__Gammaproteobacteria; o__Ga0077536; f__Ga0077536; g__; s__	0.285051	0.234583	4.79643	0.0702956	2.0844	4.0939
MAG 20	79.91	0.941	4891	2424194	d__Bacteria ;p__Proteobacteria; c__Gammaproteobacteria; o__Pseudomonadales; f__UBA7434; g__UBA7434; s__	1.54127	0.200805	0.686143	0.0593191	23.0479	0.89894
MAG 21	79.1	3.763	4122	5100900	d__Bacteria ;p__Myxococcota; c__UBA9160; o__UBA9160; f__UBA4427; g__; s__	0.773286	2.97073	0.200311	0.035281	20.2116	0.485844
MAG 57	79.01	8.487	6796	5095117	d__Bacteria ;p__Proteobacteria; c__Gammaproteobacteria; o__Pseudomonadales; f__HTCC2089; g__UBA4421; s__	0.226195	0.0965784	0.102164	0.00795546	9.41133	0.108486
MAG 60	76.35	4.643	5084	3282305	d__Bacteria ;p__Proteobacteria; c__Gammaproteobacteria; o__Nevskiales; f__; g__; s__	0.28158	0.210964	9.82421	0.0935008	0.290695	0.616415
MAG 31	73.41	2.907	4802	4082548	d__Bacteria ;p__Planctomycetota; c__Phycisphaerae; o__Phycisphaerales; f__SM1A02; g__; s__	0.127504	0.313673	0.248101	0.0083879	10.3965	0.373729
MAG 26	70.92	0.378	6484	3105361	d__Bacteria ;p__Planctomycetota; c__Phycisphaerae; o__Phycisphaerales; f__SM1A02; g__; s__	0.232244	0.535146	11.3855	0.024031	1.33907	8.1352
MAG 54	70.39	1.666	3935	4010313	d__Bacteria ;p__Proteobacteria; c__Alphaproteobacteria; o__GCA-2731375; f__GCA-2731375; g__; s__	1.19377	10.0379	3.90458	0.109075	0.799631	1.40783
MAG 48	70.08	1.239	4363	2955247	d__Bacteria ;p__Proteobacteria; c__Gammaproteobacteria; o__Pseudomonadales; f__Alcanivoracaceae; g__Alcanivorax; s__Alcanivorax sp000155615	0.237196	0.509143	10.0321	0.418941	0.487178	2.33639
MAG 42	69.96	1.136	8469	2968090	d__Bacteria ;p__Planctomycetota; c__Phycisphaerae; o__Phycisphaerales; f__SM1A02; g__UBA1924; s__UBA1924 sp002337545	0.0988892	2.09878	14.4169	0.011	0.582667	1.60375
MAG 49	68.03	1.546	4045	5020956	d__Bacteria ;p__Planctomycetota; c__Planctomycetes; o__Planctomycetales; f__Planctomycetaceae; g__; s__	0.0272386	0.0788519	1.94224	0.00188948	0.027063	4.41851
MAG 40	67.5	1.384	4612	3034243	d__Bacteria ;p__Proteobacteria; c__Alphaproteobacteria; o__Rhodobacterales; f__Rhodobacteraceae; g__; s__	2.00714	5.28779	7.50022	0.262081	1.11242	6.20333
MAG 10	66.69	0	8668	3045626	d__Bacteria ;p__Proteobacteria; c__Alphaproteobacteria; o__Rhodospirillales_A; f__UBA4479; g__UBA4479; s__	0.313706	0.130744	0.584933	0.179523	10.1805	0.516857
MAG 27	65.4	3.409	5117	6138770	d__Bacteria ;p__Planctomycetota; c__UBA1135; o__UBA2386; f__GCA-002748355; g__; s__	0.150697	1.3236	4.69338	0.135043	0.194003	3.81799
MAG 33	64.98	3.409	5809	6231867	d__Bacteria ;p__Planctomycetota; c__UBA1135; o__UBA2386; f__UBA2386; g__GCA-2684655; s__	0.379563	0.153466	4.78014	0.0315738	1.26999	5.72166
MAG 47	60.97	0	3414	1738336	d__Bacteria ;p__Proteobacteria; c__Alphaproteobacteria; o__Rhizobiales; f__Methyloligellaceae; g__; s__	0.250026	3.65141	0.236734	0.125518	3.97321	1.34563
MAG 8	60.83	1.098	3064	3208169	d__Bacteria ;p__Calditrichota; c__Calditrichia; o__RBG-13-44-9; f__RBG-13-44-9; g__; s__	0.0221743	0.01161	0.0262015	0.00336422	6.27765	0.0245015
MAG 61	60.5	6.086	4468	5557013	d__Bacteria ;p__Proteobacteria; c__Alphaproteobacteria; o__UBA8366; f__GCA-2717185; g__GCA-2717185; s__	0.333064	0.747093	10.5314	0.0402808	0.210432	13.7719
MAG 59	57.52	1.772	2687	3279497	d__Bacteria ;p__Proteobacteria; c__Gammaproteobacteria; o__Pseudomonadales; f__HTCC2089; g__UBA4421; s__	0.302849	8.55182	0.362776	0.0248608	0.388477	0.304774
MAG 55	51.88	0.862	2954	1884709	d__Bacteria ;p__Proteobacteria; c__Alphaproteobacteria; o__Caulobacterales; f__Maricaulaceae; g__; s__	0.54118	2.37163	0.903487	0.141201	4.1882	4.48331
