# Supplementary material for: Microbial Consortiums of Putative Degraders of Low-Density Polyethylene-Associated Compounds in the Ocean
Source: mSystems. 2022 Mar 1;7(2):e01415-21. doi: 10.1128/msystems.01415-21 (PMC8941889; doi:10.1128/msystems.01415-21)
Supplement: TABLE S2 [file msystems.01415-21-st002.xlsx]

## Sheet: Sheet 1 (Deseq2 analysis)
query_name	baseMean	log2FoldChange	lfcSE	stat	pvalue	padj	KEGG_KOs	eggNOG.annot	MAG
k141_101508_1	84.0509	8.06749	3.20521	2.51699	0.0118361	0.0483394	K07678,K10715	Histidine kinase	MAG 34
k141_102941_2	24.9112	11.8587	4.06872	2.91461	0.00356135	0.0207273	K17320	ABC transporter, membrane spanning protein	MAG 24
k141_107675_7	18.7966	11.7264	4.07147	2.88014	0.00397493	0.0217486	K00950,K13940	2-amino-4-hydroxy-6-hydroxymethyldihydropteridine pyrophosphokinase	MAG 24
k141_110374_3	22.6465	11.814	4.0691	2.90334	0.00369202	0.0210594	K09947	twin-arginine translocation pathway signal	MAG 24
k141_113072_3	92.3495	7.17348	2.85373	2.51372	0.0119465	0.0487105	K00128,K00130	Aldehyde dehydrogenase	MAG 34
k141_113419_3	104.821	8.38706	3.20222	2.61914	0.00881512	0.037888	K07033,K09015	FeS assembly protein SufD	MAG 34
k141_113814_2	83.5483	8.05881	3.20543	2.51411	0.0119333	0.0486633	K17763	Anti-sigma-factor antagonist	MAG 34
k141_115725_9	80.6819	9.43258	3.43083	2.74936	0.00597116	0.0280638	K02030	ABC-type amino acid transport signal transduction systems, periplasmic component domain	MAG 34
k141_12196_12	18.0312	11.7074	4.0587	2.88451	0.00392024	0.021601	K00108	Oxidoreductase	MAG 60
k141_124265_4	21.2132	11.7838	4.05611	2.90518	0.00367038	0.0210143	K00375	GntR family transcriptional regulator	MAG 60
k141_12433_1	124.171	8.63207	3.20026	2.6973	0.00699039	0.0315851	K07114	von Willebrand factor, type A	MAG 34
k141_127591_2	25.8171	11.8755	4.0687	2.91874	0.00351455	0.0206051	K02482	Histidine kinase	NA
k141_12788_2	85.516	9.51655	3.42987	2.77461	0.00552682	0.0265214	K13590	Diguanylate cyclase	MAG 34
k141_128259_1	48.6824	8.70382	3.44148	2.52909	0.0114359	0.0469752	K02050,K15554,K15577	nitrate ABC transporter	NA
k141_129333_1	57.8738	8.95328	3.43705	2.60493	0.0091892	0.0391778	K03978	Necessary for normal cell division and for the maintenance of normal septation (By similarity)	NA
k141_129942_5	47.2405	8.66042	3.44203	2.51608	0.0118669	0.0484422	K00573	Catalyzes the methyl esterification of L-isoaspartyl residues in peptides and proteins that result from spontaneous decomposition of normal L-aspartyl and L-asparaginyl residues. It plays a role in the repair and or degradation of damaged proteins (By similarity)	MAG 34
k141_129943_6	16.617	11.6689	4.06072	2.8736	0.00405822	0.0219456	K01923	Phosphoribosylaminoimidazolesuccinocarboxamide synthase	MAG 29
k141_131688_2	166.942	7.06832	2.76265	2.55853	0.0105116	0.0437498	K03555	that it carries out the mismatch recognition step. This protein has a weak ATPase activity (By similarity)	MAG 34
k141_133088_1	95.2949	8.24917	3.21358	2.56698	0.010259	0.0428768	K00059	reductase	MAG 56
k141_133581_41	76.0933	9.34794	3.50724	2.66533	0.00769136	0.0339924	K00161	Dehydrogenase	MAG 11
k141_133581_42	81.9929	9.45569	3.48848	2.71055	0.00671725	0.0306705	K00858	Acetoin catabolism protein X	MAG 11
k141_133581_44	98.4809	9.72003	3.48739	2.78719	0.0053167	0.0258124	K03092	Sigma factors are initiation factors that promote the attachment of RNA polymerase to specific initiation sites and are then released (By similarity)	MAG 11
k141_133581_52	127.819	8.60054	3.26156	2.63694	0.0083657	0.036336	K07793	integral membrane protein	MAG 11
k141_133581_55	141.229	7.78957	2.91852	2.66901	0.00760745	0.0336927	K01687	Dihydroxy-acid dehydratase	MAG 11
k141_133581_56	79.2199	9.40604	3.49571	2.69074	0.00712947	0.0320461	K01714	dihydrodipicolinate	MAG 11
k141_133581_67	53.9771	8.85252	3.48941	2.53697	0.0111817	0.0460929	K16137	Bacterial regulatory proteins, tetR family	MAG 11
k141_133581_72	101.298	9.76072	3.49048	2.79639	0.00516777	0.0253176	K14161	nucleotidyltransferase DNA polymerase involved in DNA	MAG 11
k141_13415_2	63.4151	9.08523	3.43646	2.64377	0.00819873	0.0357624	K00228,K02495	Oxygen-independent coproporphyrinogen III oxidase	MAG 34
k141_13465_7	96.9606	9.69752	3.58989	2.70134	0.00690598	0.0313165	K11005	Hemolysin-type calcium-binding	NA
k141_141432_5	164.55	9.03909	3.19797	2.8265	0.00470591	0.0238567	K01144	Inherit from proNOG: DNA helicase exodeoxyribonuclease V subunit B	MAG 34
k141_143149_3	19.9758	11.7555	4.05686	2.89769	0.00375922	0.021237	K17734	peptidase S8 and S53, subtilisin, kexin, sedolisin	MAG 60
k141_145198_10	52.7674	8.81981	3.49277	2.52516	0.0115646	0.0474071	K02390	Flagellar hook protein flgE	MAG 9
k141_145198_12	60.5226	9.01765	3.48719	2.58594	0.00971144	0.0409709	K02414,K10565	Flagellar hook-length control protein	MAG 9
k141_146617_3	31.1127	11.9631	4.05622	2.94933	0.00318464	0.0198274	K07647	Histidine kinase	MAG 60
k141_14887_3	48.8095	8.70758	3.44153	2.53015	0.0114013	0.0468604	K07400	Involved in iron-sulfur cluster biogenesis. Binds a 4Fe- 4S cluster, can transfer this cluster to apoproteins, and thereby intervenes in the maturation of Fe S proteins. Could also act as a scaffold chaperone for damaged Fe S proteins (By similarity)	MAG 34
k141_150800_8	93.3809	8.21986	3.20395	2.56554	0.0103016	0.0430258	K00873	Pyruvate kinase	MAG 34
k141_150800_9	95.7079	9.67898	3.42869	2.82294	0.00475859	0.0240201	K01127	FG-GAP repeat protein	MAG 34
k141_151126_2	116.764	9.96584	3.42546	2.90935	0.00362185	0.0208866	K00557,K03215	Catalyzes the formation of 5-methyl-uridine at position 1939 (m5U1939) in 23S rRNA (By similarity)	MAG 34
k141_151176_1	85.6316	9.51848	3.42956	2.77542	0.00551298	0.0264733	K00382,K00383	mercuric reductase	MAG 34
k141_151176_2	59.5203	8.99377	3.43638	2.61722	0.00886496	0.038053	K00382,K00383	mercuric reductase	MAG 34
k141_151176_4	166.18	9.05334	3.19804	2.8309	0.00464171	0.0236554	K00937	Catalyzes the reversible transfer of the terminal phosphate of ATP to form a long-chain polyphosphate (polyP) (By similarity)	MAG 34
k141_152599_4	79.7043	9.415	3.43076	2.74429	0.00606421	0.0283901	K01046	triacylglycerol lipase (EC 3.1.1.3)	MAG 34
k141_153000_2	24.0053	11.8413	4.06881	2.91028	0.0036111	0.0208598	K07303	Aldehyde oxidase and xanthine dehydrogenase, molybdopterin binding	NA
k141_154144_7	50.304	8.75085	3.4858	2.51042	0.0120586	0.0490341	K03643	Secreted periplasmic protein	MAG 11
k141_157786_19	17.4378	11.6911	4.0731	2.87032	0.00410059	0.0220699	K02351	Cytochrome c oxidase caa3 assembly factor (Caa3_CtaG)	MAG 24
k141_161297_6	181.956	8.23433	3.07897	2.67438	0.00748676	0.0332724	K07239,K07787	Heavy metal efflux pump, CzcA	MAG 34
k141_162758_1	75.0756	9.32871	3.43184	2.71828	0.00656227	0.030138	K02357	Associates with the EF-Tu.GDP complex and induces the exchange of GDP to GTP. It remains bound to the aminoacyl-tRNA.EF- Tu.GTP complex up to the GTP hydrolysis stage on the ribosome (By similarity)	MAG 34
k141_166664_10	66.985	9.16401	3.50033	2.61804	0.00884366	0.0379856	K01992,K09688	cell surface polysaccharide export ABC-2 transporter permease protein	MAG 11
k141_166664_11	102.833	9.78242	3.4903	2.80275	0.00506692	0.0249873	K01992,K10107	Capsule polysaccharide export	MAG 11
k141_166664_12	109.655	9.87509	3.48993	2.8296	0.00466068	0.0237135	K00639,K00652	8-Amino-7-oxononanoate synthase	MAG 11
k141_166664_4	111.135	9.89442	3.49678	2.82958	0.00466087	0.0237135	K12993,K12994	glycosyl transferase group 1	MAG 11
k141_166664_5	163.185	10.4486	3.47682	3.00523	0.00265382	0.0189103	K13665	ExoV domain protein	MAG 11
k141_166664_6	82.6885	9.46786	3.50525	2.70105	0.00691209	0.0313363	K13665	ExoV domain protein	MAG 11
k141_166664_7	103.684	9.7943	3.49828	2.79975	0.00511423	0.0251434	K00786	glycosyl transferase group 1	MAG 11
k141_166664_8	64.4442	9.10822	3.49735	2.60432	0.00920562	0.0392293	K00059,K04708,K17745	Short-chain dehydrogenase reductase Sdr	MAG 11
k141_174022_1	49.5223	8.72852	3.44242	2.53558	0.0112261	0.0462471	K00039,K00059,K05886,K08261,K15373,K16066	Short-chain dehydrogenase reductase SDR	NA
k141_174940_2	59.3769	8.99031	3.43721	2.61558	0.00890754	0.0381974	K03496	Cobyrinic acid ac-diamide synthase	MAG 34
k141_176291_2	365.811	7.36499	2.6836	2.74444	0.00606136	0.0283813	K15371	Dehydrogenase	MAG 34
k141_178089_7	93.3971	8.22009	3.20344	2.56602	0.0102873	0.0429727	K01409,K07007	HI0933 family	MAG 34
k141_181207_1	87.9867	8.06133	3.20316	2.51669	0.0118465	0.0483737	K01869	Leucyl-tRNA synthetase	MAG 34
k141_181856_2	60.0191	9.00551	3.59191	2.50716	0.0121704	0.049418	K07277,K11749	Part of the outer membrane protein assembly complex, which is involved in assembly and insertion of beta-barrel proteins into the outer membrane (By similarity)	MAG 24
k141_182228_2	72.9601	9.28748	3.43247	2.70577	0.00681454	0.0310146	K00161	E1 component, alpha subunit	MAG 34
k141_183391_6	18.5702	11.7207	4.0717	2.87858	0.00399474	0.0217954	K03808	paraquat-inducible protein A	MAG 24
k141_192269_2	169	8.04982	2.84877	2.82572	0.00471748	0.0238855	K01990,K04066	primosomal protein N	MAG 34
k141_193225_4	69.6013	9.21948	3.43311	2.68546	0.00724299	0.0324292	K07498	Calcineurin-like phosphoesterase	MAG 34
k141_195363_2	175.155	9.05742	3.19694	2.83315	0.00460914	0.0235499	K07647	Histidine kinase	MAG 34
k141_195557_2	130.584	8.7049	3.19997	2.72031	0.00652216	0.0300041	K02243,K02454,K02505,K02652,K12276	pathway protein e	MAG 34
k141_195557_3	51.207	8.77676	3.44059	2.55095	0.0107431	0.0445602	K02453,K12282	biogenesis protein, MshL	MAG 34
k141_196207_11	22.6465	11.814	4.0691	2.90334	0.00369202	0.0210594	K01826,K16165	5-carboxymethyl-2-hydroxymuconate Delta-isomerase (EC 5.3.3.10)	MAG 24
k141_199819_18	59.5279	8.99371	3.52043	2.55472	0.0106274	0.0441575	K03531	Essential cell division protein that forms a contractile ring structure (Z ring) at the future cell division site. The regulation of the ring assembly controls the timing and the location of cell division. One of the functions of the FtsZ ring is to recruit other cell division proteins to the septum to produce a new cell wall between the dividing cells. Binds GTP and shows GTPase activity (By sim…	MAG 32
k141_199819_20	94.073	9.65396	3.49169	2.76484	0.00569501	0.0270936	K09927	Pfam:DUF1006	MAG 32
k141_20280_4	88.4658	9.56547	3.42936	2.78929	0.00528244	0.0257018	K00436,K14126	Nickel-dependent hydrogenase	MAG 34
k141_20331_4	81.9793	8.03136	3.20527	2.50567	0.0122219	0.0495948	K08259,K19304	peptidase	MAG 34
k141_20351_21	77.0107	9.36525	3.4858	2.68669	0.00721649	0.0323434	K01997,K11960	ABC transporter permease protein	MAG 11
k141_20351_27	124.79	10.0616	3.4822	2.88944	0.00385926	0.0214695	K01768,K08282	Adenylate cyclase	MAG 11
k141_20351_29	109.683	7.42298	2.92578	2.5371	0.0111776	0.04608	K00928	Aspartate kinase	MAG 11
k141_20351_31	101.215	9.75952	3.50243	2.7865	0.00532811	0.0258533	K00823,K00836	Diaminobutyrate--2-oxoglutarate aminotransferase	MAG 11
k141_20351_36	176.9	10.565	3.48003	3.0359	0.00239815	0.0188104	K07114	von Willebrand factor, type A	MAG 11
k141_20351_37	62.235	9.05791	3.48589	2.59845	0.00936455	0.0397697	K02444	DeoRC	MAG 11
k141_20351_38	85.3125	9.51294	3.49336	2.72315	0.00646629	0.0298031	K02012	extracellular solute-binding protein, family 1	MAG 11
k141_20351_39	127.099	10.0881	3.49008	2.89049	0.0038464	0.0214413	K02011	Binding-protein-dependent transport systems inner membrane component	MAG 11
k141_20351_41	94.0233	9.6532	3.4907	2.76541	0.00568518	0.027061	K07041	domain protein	MAG 11
k141_203603_13	107.191	8.4194	3.20197	2.62944	0.00855246	0.0369881	K07001	Patatin family	MAG 34
k141_203603_2	93.9009	9.65147	3.4282	2.81531	0.00487296	0.0243687	K00248,K00249,K00257,K08297,K11410	acyl-CoA dehydrogenase	MAG 34
k141_203603_3	88.1053	8.13568	3.20428	2.539	0.0111169	0.0458673	K01067,K01796	L-carnitine dehydratase bile acid-inducible protein F	MAG 34
k141_204383_1	16.617	11.6689	4.06072	2.8736	0.00405822	0.0219456	K02243,K02454,K02504,K02505,K02652,K12276	pathway protein e	MAG 29
k141_207349_3	110.429	9.88538	3.42664	2.88486	0.00391591	0.0215982	K15726	Heavy metal efflux pump, CzcA	MAG 34
k141_208135_4	87.1163	8.11933	3.20425	2.53393	0.0112793	0.0464316	K11892	Type IV VI secretion system protein, DotU family	MAG 34
k141_20814_1	52.2007	8.80444	3.43964	2.5597	0.0104763	0.0436299	K01969,K13778,K15052	carboxylase	MAG 34
k141_210178_4	107.357	9.84452	3.501	2.81192	0.00492471	0.0245254	K10126	two component, sigma54 specific, transcriptional regulator, Fis family	MAG 11
k141_210178_5	150.293	7.87972	2.91607	2.70217	0.00688886	0.0312619	K10125,K14986	c4-dicarboxylate transport sensor protein	MAG 11
k141_2107_1	16.4402	11.6639	4.06103	2.87214	0.00407697	0.0220034	K01811,K15922	hydrolase, family 31	MAG 60
k141_214049_3	52.0383	8.79974	3.49089	2.52077	0.0117098	0.0478984	K03630	DNA repair protein RadC	NA
k141_214049_4	93.9401	9.65192	3.5035	2.75494	0.00587032	0.0277168	K06919	antirestriction protein	NA
k141_219238_8	22.1936	11.8045	4.06925	2.90091	0.00372086	0.021126	K08884,K12132	serine threonine protein kinase	NA
k141_222547_3	178.63	8.20761	3.07814	2.66642	0.00766649	0.0339051	K01113	Alkaline phosphatase	MAG 34
k141_222547_6	171.038	7.06127	2.7363	2.58059	0.00986313	0.0414945	K01638	Malate synthase	MAG 34
k141_223815_14	48.3661	8.69427	3.4531	2.51781	0.0118085	0.0482412	K00981	Phosphatidate cytidylyltransferase	NA
k141_22576_10	64.47	9.10902	3.43547	2.65147	0.0080143	0.0351198	K00563	methyltransferase	MAG 34
k141_226152_3	143.964	8.84593	3.20001	2.76435	0.00570371	0.0271247	K13590	Diguanylate cyclase	MAG 34
k141_2382_3	100.582	9.75056	3.44063	2.83394	0.00459774	0.0235222	K06919	Phage plasmid primase, P4 family	NA
k141_239230_1	25.6326	11.8725	4.0552	2.92772	0.00341455	0.0203753	K07003	exporter of the RND superfamily	MAG 60
k141_246731_1	17.6777	11.698	4.05914	2.8819	0.00395288	0.021688	K13276,K14645	peptidase S8 S53 subtilisin kexin sedolisin	NA
k141_247860_3	63.9951	9.09837	3.43629	2.64773	0.00810343	0.0354262	K10716	Potassium channel protein	MAG 34
k141_247860_8	48.003	8.68355	3.44201	2.52281	0.0116421	0.0476667	K06190	probably involved in intracellular septation (By similarity)	MAG 34
k141_254540_2	46.1301	8.62611	3.44271	2.50562	0.0122238	0.0496017	K06142	outer membrane chaperone skp	MAG 34
k141_254540_3	95.5856	9.67712	3.428	2.82297	0.00475816	0.02402	K02536	as the acyl donor. Is involved in the biosynthesis of lipid A, a phosphorylated glycolipid that anchors the lipopolysaccharide to the outer membrane of the cell (By similarity)	MAG 34
k141_254540_5	55.4659	8.892	3.43836	2.58612	0.00970628	0.0409534	K00677	Involved in the biosynthesis of lipid A, a phosphorylated glycolipid that anchors the lipopolysaccharide to the outer membrane of the cell (By similarity)	MAG 34
k141_254540_6	90.7037	9.60153	3.43115	2.79834	0.00513657	0.0252163	K00748	Condensation of UDP-2,3-diacylglucosamine and 2,3- diacylglucosamine-1-phosphate to form lipid A disaccharide, a precursor of lipid A, a phosphorylated glycolipid that anchors the lipopolysaccharide to the outer membrane of the cell (By similarity)	MAG 34
k141_254540_7	50.8085	8.76542	3.44119	2.54721	0.010859	0.0449734	K03470	Endonuclease that specifically degrades the RNA of RNA- DNA hybrids (By similarity)	MAG 34
k141_255772_2	16.617	11.6689	4.06072	2.8736	0.00405822	0.0219456	K02455,K02653,K12278	MSHA biogenesis protein MshG	MAG 29
k141_256061_3	160.805	9.00582	3.19818	2.81592	0.00486378	0.0243414	K03296,K18138	Resistance protein	MAG 34
k141_258037_16	101.248	9.76001	3.48956	2.79692	0.00515931	0.0252897	K01684,K08323	mandelate racemase muconate lactonizing	MAG 11
k141_258037_2	84.6216	9.50119	3.51676	2.70169	0.00689882	0.0312927	K06889	Alpha beta superfamily hydrolase	MAG 11
k141_258037_22	79.7168	9.41505	3.50932	2.68287	0.00729928	0.0326219	K17319	ABC transporter, membrane spanning protein	MAG 11
k141_258037_23	64.9468	9.11943	3.49908	2.60624	0.00915428	0.0390559	K17320	ABC transporter, membrane spanning protein	MAG 11
k141_258037_24	107.683	9.84889	3.50326	2.81135	0.00493345	0.0245565	K02027,K17318	ABC transporter	MAG 11
k141_258037_27	77.7675	9.37936	3.48329	2.69267	0.00708826	0.0319055	K00020,K00042	6-phosphogluconate dehydrogenase	MAG 11
k141_258037_28	64.0687	9.09979	3.49308	2.60509	0.00918497	0.039163	K00059	Short-chain dehydrogenase reductase SDR	NA
k141_258037_3	73.1493	9.29101	3.50551	2.6504	0.00803966	0.0352083	K06889	Alpha Beta	MAG 11
k141_258037_8	123.199	10.0431	3.48779	2.8795	0.00398306	0.0217694	K07484	Transposase	MAG 11
k141_266770_2	23.7789	11.8369	4.06884	2.90916	0.00362404	0.0208866	K00117,K05358	Glucose dehydrogenase	NA
k141_266941_2	17.4378	11.6911	4.0731	2.87032	0.00410059	0.0220699	K01426,K01457,K02433	amidase (EC	NA
k141_276868_2	131.569	10.138	3.42425	2.96066	0.00306977	0.019577	K07003	exporter of the RND superfamily	MAG 34
k141_277271_25	62.472	9.06335	3.52239	2.57307	0.0100801	0.0422527	K01613	Aminoglycoside phosphotransferase	MAG 11
k141_277271_38	74.8951	9.32506	3.48772	2.67368	0.00750229	0.0333271	K07273	hydrolase, family 25	MAG 11
k141_277271_45	165.792	10.4715	3.4858	3.00404	0.00266418	0.0189103	K01768,K08282	Adenylate cyclase	MAG 11
k141_277271_55	124.437	10.0575	3.48338	2.88729	0.00388581	0.0215216	K06147	ABC transporter	NA
k141_277271_56	136.616	10.1922	3.48737	2.92262	0.00347102	0.0204958	K00681	Gamma-glutamyltranspeptidase (EC 2.3.2.2)	NA
k141_277433_6	89.6027	8.16009	3.20482	2.54619	0.0108905	0.0450865	K00496,K10616,K15757	Alkane 1-monooxygenase	MAG 34
k141_277905_2	83.3287	9.47918	3.43077	2.76299	0.00572752	0.0272105	K00134	Glyceraldehyde-3-phosphate dehydrogenase, type I	MAG 34
k141_277905_5	80.3512	9.42668	3.43113	2.7474	0.00600697	0.0281931	K00845	glucokinase (EC 2.7.1.2)	MAG 34
k141_281578_13	66.0352	9.14342	3.48701	2.62214	0.00873801	0.0376278	K04084,K08344	Inherit from COG: cytochrome c biogenesis protein, transmembrane region	MAG 9
k141_281677_4	49.7545	8.73528	3.44388	2.53647	0.0111977	0.0461481	K00762	Catalyzes the transfer of a ribosyl phosphate group from 5-phosphoribose 1-diphosphate to orotate, leading to the formation of orotidine monophosphate (OMP) (By similarity)	MAG 34
k141_288408_1	58.6259	8.97196	3.43849	2.60927	0.00907358	0.0387788	K00209	reductase (By	MAG 34
k141_288458_21	66.4824	9.15314	3.4986	2.61623	0.00889069	0.0381377	K11005	hemolysin-type calcium-binding region	MAG 11
k141_288458_24	66.9793	9.16387	3.5151	2.607	0.00913396	0.0389897	K05804,K13652,K13653	Transcriptional regulator, ARAC family	MAG 11
k141_288918_3	93.5311	9.64579	3.42845	2.81345	0.00490126	0.0244536	K06969	Specifically methylates the cytosine at position 1962 (m5C1962) of 23S rRNA (By similarity)	MAG 34
k141_288951_23	101.795	9.76777	3.50052	2.79037	0.00526471	0.0256378	K03820	Transfers the fatty acyl group on membrane lipoproteins (By similarity)	MAG 11
k141_294563_6	68.4585	9.19562	3.43501	2.67703	0.00742784	0.0330732	K09930	UPF0276 protein	MAG 34
k141_299903_6	51.0082	8.77116	3.44123	2.54884	0.0108081	0.0447938	K00034,K00038,K00059,K18009	short-chain dehydrogenase reductase	MAG 34
k141_300570_2	55.6761	8.89748	3.43978	2.58664	0.00969162	0.0409023	K03556	ATP-dependent transcriptional regulator, MalT-like, LuxR family	NA
k141_305880_2	20.1554	11.7593	4.07032	2.88903	0.00386436	0.0214717	K07003	exporter of the RND superfamily	NA
k141_306384_1	79.6222	9.41354	3.43148	2.74329	0.00608272	0.028456	K03406	Methyl-accepting chemotaxis	MAG 34
k141_306484_6	83.3068	9.47858	3.5352	2.6812	0.00733582	0.0327488	K07486	Transposase IS116 IS110 IS902 family protein	MAG 11
k141_306615_4	20.1554	11.7593	4.07032	2.88903	0.00386436	0.0214717	K01779	aspartate racemase	MAG 24
k141_312827_2	16.7584	11.6724	4.07413	2.86499	0.00417021	0.0222479	K02022,K13408	secretion protein	NA
k141_312827_3	19.0231	11.7321	4.07125	2.88169	0.00395554	0.0216997	K13409	ABC transporter	NA
k141_313011_3	101.209	8.33635	3.20422	2.60168	0.00927696	0.0394716	K07001	K07001 NTE family protein	MAG 34
k141_318346_4	18.7966	11.7264	4.07147	2.88014	0.00397493	0.0217486	K02529	laci family transcriptional regulator	MAG 24
k141_320994_2	195.693	8.33963	3.07747	2.7099	0.00673035	0.0307178	K02004	permease	MAG 34
k141_321031_5	23.1577	11.8249	4.05544	2.91582	0.00354755	0.0206855	K03321	Sulfate transporter	MAG 29
k141_321303_3	78.2796	9.389	3.43124	2.73633	0.00621296	0.0289046	K11720	permease YjgP YjgQ family protein	MAG 34
k141_321692_2	59.4046	8.99099	3.43761	2.61547	0.0089104	0.0382063	K01061	Dienelactone hydrolase	MAG 34
k141_323480_4	56.6918	8.92352	3.43741	2.596	0.00943169	0.039999	K02014,K16089	TonB-dependent receptor	MAG 34
k141_324972_3	158.235	8.03209	3.07897	2.6087	0.00908875	0.0388329	K02014,K16089	TonB-dependent receptor	MAG 34
k141_324972_6	145.022	7.90583	3.07967	2.5671	0.0102553	0.0428634	K01652	acetolactate synthase large subunit	MAG 34
k141_325054_5	19.2687	11.7386	4.05742	2.89311	0.00381445	0.021364	K02498	HemY protein	MAG 60
k141_327274_2	17.4378	11.6911	4.0731	2.87032	0.00410059	0.0220699	K00410,K00412,K02635	Component of the ubiquinol-cytochrome c reductase complex (complex III or cytochrome b-c1 complex), which is a respiratory chain that generates an electrochemical potential coupled to ATP synthesis (By similarity)	NA
k141_327426_2	78.6399	9.39544	3.49781	2.68609	0.00722935	0.0323835	K07098	Metallophosphoesterase	MAG 11
k141_337261_2	132.113	7.77076	3.08045	2.52261	0.0116489	0.047689	K02316,K09117	DNA primase is the polymerase that synthesizes small RNA primers for the Okazaki fragments on both template strands at replication forks during chromosomal DNA synthesis (By similarity)	MAG 34
k141_337316_1	70.0275	9.22832	3.43573	2.68599	0.00723161	0.0323901	K07493	Transposase	NA
k141_337386_3	132.021	7.13016	2.78706	2.55831	0.0105183	0.0437754	K01895,K01907	acetoacetyl-CoA synthetase	MAG 34
k141_337487_1	90.4588	8.17385	3.20459	2.55067	0.0107515	0.0445903	K04084	biogenesis protein	MAG 34
k141_338541_8	57.2078	8.93633	3.53997	2.52441	0.0115894	0.0474903	K11383,K13598	nitrogen regulation protein ntrY	MAG 15
k141_33866_2	27.0468	11.8977	4.05531	2.93385	0.00334786	0.0202226	K01768,K08282	Adenylate cyclase	NA
k141_338810_3	20.3293	11.7638	4.05662	2.8999	0.00373288	0.0211617	K02668,K10942	sensor protein	MAG 60
k141_339638_3	28.3082	11.9186	4.06896	2.92915	0.0033989	0.0203363	K01259,K01434	peptidase S45, penicillin amidase	NA
k141_341317_10	54.6374	8.87031	3.43922	2.57916	0.00990403	0.0416344	K09774	lipopolysaccharide transport periplasmic protein lptA	MAG 34
k141_341317_5	74.1803	9.31138	3.43216	2.71298	0.00666816	0.0305002	K06958	Displays ATPase and GTPase activities (By similarity)	MAG 34
k141_341317_8	131.152	7.76017	3.08046	2.51916	0.0117636	0.0480899	K03092	Sigma factors are initiation factors that promote the attachment of RNA polymerase to specific initiation sites and are then released (By similarity)	MAG 34
k141_342845_14	16.7938	11.6739	4.06043	2.87503	0.00403983	0.021906	K06213	transporter	MAG 60
k141_349813_2	86.9348	8.11634	3.2058	2.53177	0.0113488	0.0466756	K03286	OmpA MotB domain protein	MAG 34
k141_349813_3	58.0344	8.9573	3.43703	2.60611	0.00915764	0.039067	K07283	Salt-induced outer membrane protein	MAG 34
k141_350056_1	51.4277	8.78295	3.43984	2.5533	0.0106708	0.0443085	K00322,K00382,K17883	Conversion of NADPH, generated by peripheral catabolic pathways, to NADH, which can enter the respiratory chain for energy generation (By similarity)	MAG 34
k141_350056_11	98.221	9.71637	3.42781	2.83457	0.00458873	0.0234962	K02004,K09808	Lipoprotein releasing system transmembrane protein	MAG 34
k141_350056_8	81.3011	9.44363	3.43045	2.75288	0.00590728	0.0278478	K10536	agmatine deiminase	MAG 34
k141_350388_5	70.4967	9.23794	3.43381	2.69029	0.00713908	0.0320778	K06879,K09457	Catalyzes the NADPH-dependent reduction of 7-cyano-7- deazaguanine (preQ0) to 7-aminomethyl-7-deazaguanine (preQ1) (By similarity)	MAG 34
k141_350388_6	63.9674	9.09774	3.43587	2.64787	0.00810006	0.0354155	K12942	transporter	MAG 34
k141_352709_2	57.8136	8.95182	3.4378	2.60394	0.00921592	0.0392649	K11890	type VI secretion-associated protein, BMA_A0400 family	MAG 34
k141_356002_1	54.217	8.85911	3.43873	2.57628	0.00998705	0.0419268	K14136	UbiA prenyltransferase	NA
k141_356612_12	72.3265	9.27471	3.48953	2.65786	0.00786374	0.0345927	K02416	surface presentation of antigens	MAG 11
k141_356612_5	179.584	10.5868	3.4873	3.0358	0.00239895	0.0188104	K07516	Dehydrogenase	MAG 11
k141_358318_2	122.903	10.0398	3.42707	2.92955	0.00339451	0.0203255	K11895,K11896,K11897	type VI secretion protein	MAG 34
k141_359576_15	176.358	10.5606	3.49074	3.02532	0.00248372	0.0188104	K11904	type VI secretion system vgr family protein	MAG 11
k141_359576_19	87.8313	9.55492	3.49052	2.73739	0.00619288	0.0288323	K02529,K03406,K10439	Transcriptional regulator	MAG 11
k141_359576_2	247.282	11.0482	3.48086	3.174	0.00150352	0.0188104	K07126,K14026	peptidase C14 caspase catalytic subunit p20	MAG 11
k141_359576_21	92.0625	9.6228	3.48695	2.75966	0.00578616	0.0274195	K10112	ABC transporter, ATP-binding protein	MAG 11
k141_359576_22	98.5746	9.72139	3.49792	2.77919	0.00544941	0.0262678	K10112	ABC transporter, (ATP-binding protein)	MAG 11
k141_359576_9	82.6388	9.46699	3.50388	2.70186	0.00689522	0.0312816	K07114	von Willebrand factor, type A	MAG 11
k141_360021_3	104.327	8.30798	3.20111	2.59534	0.00944975	0.0400587	K08303	Peptidase U32	MAG 34
k141_360021_4	125.228	10.0668	3.42518	2.93905	0.00329215	0.0200776	K08282,K08884,K11916	Serine Threonine protein kinase	NA
k141_36646_11	49.2682	8.72109	3.44208	2.53367	0.0112876	0.0464593	K06177	Pseudouridine synthase	MAG 34
k141_36646_5	50.2457	8.74941	3.44066	2.54294	0.0109923	0.0454411	K06175,K06177,K06180	Pseudouridine synthase	MAG 34
k141_36646_7	70.8168	9.24446	3.43299	2.69283	0.00708477	0.0318951	K01447	N-acetylmuramoyl-L-alanine amidase	MAG 34
k141_366888_2	84.2843	9.49562	3.43036	2.76811	0.00563818	0.0268937	K00375	Transcriptional regulator	NA
k141_371711_1	50.3451	8.75226	3.44048	2.54391	0.0109621	0.0453373	K02864	50S ribosomal protein L10	MAG 34
k141_371712_2	66.8178	9.16063	3.43519	2.6667	0.00765993	0.0338821	K05798	Transcriptional regulator	MAG 34
k141_371903_3	78.5949	9.39481	3.43255	2.73698	0.00620057	0.0288621	K01784	epimerase dehydratase	MAG 34
k141_373686_4	123.067	10.0417	3.42488	2.93198	0.00336806	0.0202617	K02433	Allows the formation of correctly charged Gln-tRNA(Gln) through the transamidation of misacylated Glu-tRNA(Gln) in organisms which lack glutaminyl-tRNA synthetase. The reaction takes place in the presence of glutamine and ATP through an activated gamma-phospho-Glu-tRNA(Gln) (By similarity)	MAG 34
k141_375980_13	65.6482	9.13491	3.50722	2.6046	0.00919813	0.0392075	K08306	Lytic transglycosylase catalytic	NA
k141_375980_30	51.6351	8.78852	3.49204	2.51673	0.0118451	0.0483698	K03199,K12053	Conjugal transfer ATPase TrbE	NA
k141_376060_3	179.523	7.63325	3.0445	2.50722	0.0121684	0.0494107	K02037	binding-protein-dependent transport systems inner membrane component	MAG 34
k141_376060_4	85.6928	9.51953	3.42986	2.77549	0.00551189	0.0264732	K02037,K02038	phosphate ABC transporter (Permease	MAG 34
k141_377295_12	19.929	11.7539	4.07048	2.88761	0.00388187	0.021519	K01069,K07455	metallo-beta-lactamase family	MAG 24
k141_377656_7	75.3078	9.33317	3.43214	2.71935	0.00654113	0.030069	K07044	Metal-dependent hydrolase	MAG 34
k141_377680_2	99.7565	9.73874	3.42751	2.84135	0.00449236	0.0231931	K01469,K01474	5-oxoprolinase (ATP-hydrolyzing)	MAG 34
k141_377680_3	156.624	8.96774	3.19843	2.8038	0.0050505	0.0249342	K00122	Oxidoreductase	MAG 34
k141_378117_2	167.458	10.486	3.42255	3.06381	0.00218541	0.0188104	K04656	(NiFe) hydrogenase maturation protein HypF	MAG 34
k141_382948_3	61.9177	9.05074	3.43568	2.63434	0.00843018	0.0365567	K15866	Enoyl-CoA hydratase	MAG 34
k141_382948_4	46.7044	8.64393	3.44277	2.51075	0.0120476	0.0489966	K02030	Bacterial extracellular solute-binding proteins, family 3	MAG 34
k141_383234_2	55.1429	8.88337	3.4754	2.55607	0.0105861	0.0440183	K03406	Methyl-accepting chemotaxis	MAG 9
k141_386238_2	73.993	9.30776	3.43217	2.71191	0.0066896	0.030575	K01803	Triose-phosphate isomerase	MAG 34
k141_387488_1	58.2226	8.962	3.4387	2.60622	0.00915474	0.0390575	K03110	Involved in targeting and insertion of nascent membrane proteins into the cytoplasmic membrane. Acts as a receptor for the complex formed by the signal recognition particle (SRP) and the ribosome-nascent chain (RNC). Interaction with SRP-RNC leads to the transfer of the RNC complex to the Sec translocase for insertion into the membrane, the hydrolysis of GTP by both Ffh and FtsY, and the dissocia…	NA
k141_391278_3	173.901	8.16877	3.07815	2.65379	0.00795926	0.0349256	K13274,K14645	peptidase S8 and S53, subtilisin, kexin, sedolisin	MAG 34
k141_39427_1	61.0396	9.03014	3.43642	2.62778	0.00859441	0.0371349	K00764,K02242	Competence protein	MAG 34
k141_39427_6	81.8856	8.02971	3.20585	2.50471	0.0122552	0.0497104	K02452	General secretion pathway protein	MAG 34
k141_39427_7	56.5322	8.9195	3.43916	2.59351	0.00950013	0.0402347	K02463	Pfam:GSPII_N	MAG 34
k141_39659_1	66.3333	9.14991	3.49446	2.61841	0.00883414	0.0379538	K11749	Membrane-associated zinc metalloprotease	MAG 11
k141_39659_10	54.8438	8.87545	3.53235	2.51262	0.0119838	0.048817	K02479,K07684,K07685,K07686,K07689	response regulator	MAG 11
k141_39659_21	55.4076	8.89024	3.49901	2.54079	0.0110603	0.0456732	K02483,K07657,K07658,K07665,K14983	Two component transcriptional regulator, winged helix family	MAG 11
k141_39659_24	130.092	10.1216	3.49201	2.89852	0.00374931	0.0212092	K14986	signal transduction histidine kinase	MAG 11
k141_39659_25	50.304	8.75085	3.4858	2.51042	0.0120586	0.0490341	K14987	regulator	MAG 11
k141_39659_42	115.472	9.94965	3.48762	2.85285	0.00433293	0.0227205	K02433	amidotransferase (Subunit A)	NA
k141_396942_5	85.3507	9.51377	3.43096	2.77291	0.00555568	0.0266193	K04485	May play a role in the repair of endogenous alkylation damage (By similarity)	MAG 34
k141_397103_1	19.476	11.7431	4.07084	2.88469	0.00391795	0.0215982	K05366	Penicillin-binding protein 1a	NA
k141_397671_11	26.5165	11.8884	4.05525	2.9316	0.00337217	0.0202747	K07497	Transposase	MAG 60
k141_405977_2	46.5114	8.63799	3.44252	2.50921	0.0121003	0.0491782	K02160	Acetyl-CoA carboxylase, biotin carboxyl carrier protein	MAG 34
k141_406058_2	48.8869	8.70987	3.44173	2.53067	0.0113845	0.0468025	K03638,K03831	molybdenum cofactor biosynthesis protein B	MAG 34
k141_406792_6	54.5734	8.86834	3.50885	2.52742	0.0114904	0.0471594	K01050,K03929	carboxylesterase, type B	MAG 15
k141_407380_6	62.3344	9.06021	3.48829	2.59732	0.00939538	0.0398728	K02355	elongation factor G	MAG 9
k141_419434_4	106.473	9.83273	3.42663	2.86951	0.00411114	0.0221039	K13590	Diguanylate cyclase	MAG 34
k141_419434_6	91.3984	9.6125	3.42871	2.80353	0.00505461	0.0249476	K01589	Phosphoribosylaminoimidazole carboxylase ATPase subunit	MAG 34
k141_419434_7	47.1191	8.65673	3.44235	2.51477	0.011911	0.0485845	K01588	Catalyzes the conversion of N5-carboxyaminoimidazole ribonucleotide (N5-CAIR) to 4-carboxy-5-aminoimidazole ribonucleotide (CAIR) (By similarity)	MAG 34
k141_419753_6	58.321	8.96437	3.43752	2.6078	0.00911268	0.0389146	K03177	Responsible for synthesis of pseudouridine from uracil- 55 in the psi GC loop of transfer RNAs (By similarity)	MAG 34
k141_420177_22	182.329	10.6086	3.48602	3.04319	0.00234081	0.0188104	K04084,K08344	Disulfide interchange protein	MAG 11
k141_420443_1	51.2404	8.77773	3.44248	2.54983	0.0107775	0.0446822	K11900	Protein of unknown function (DUF877)	MAG 34
k141_420443_4	150.779	7.96221	3.07962	2.58546	0.00972502	0.0410149	K02584,K12266,K15836	transcriptional	MAG 34
k141_420677_4	55.0703	8.8814	3.53251	2.51419	0.0119306	0.0486545	K02343	dna polymerase iii subunits gamma and tau	MAG 15
k141_421939_8	19.2687	11.7386	4.05742	2.89311	0.00381445	0.021364	K08884	Serine Threonine protein kinase	MAG 29
k141_422170_3	137.289	7.82645	3.08035	2.54076	0.011061	0.0456755	K14414	regulatoR	MAG 34
k141_422292_3	92.9234	9.63638	3.42844	2.81072	0.00494313	0.0245872	K06987	succinylglutamate desuccinylase aspartoacylase	MAG 34
k141_423144_26	99.8617	9.74011	3.49256	2.78882	0.00529012	0.0257272	K01856,K19802	Muconate	MAG 11
k141_423144_31	85.6718	9.51901	3.48287	2.7331	0.00627421	0.0291111	K15269	Membrane protein, drug metabolite transporter	MAG 11
k141_423144_35	63.9636	9.09741	3.50295	2.59707	0.00940225	0.0398972	K06889	Inherit from proNOG: alpha beta	MAG 11
k141_424494_3	96.5409	8.26803	3.20439	2.58022	0.00987373	0.04153	K08306	transglycosylase	MAG 34
k141_428931_43	72.6963	9.28205	3.50524	2.64805	0.00809585	0.0354003	K02169	Methyltransferase	MAG 11
k141_428931_53	84.0368	9.49122	3.48117	2.72644	0.00640207	0.0295665	K04083	Redox regulated molecular chaperone. Protects both thermally unfolding and oxidatively damaged proteins from irreversible aggregation. Plays an important role in the bacterial defense system toward oxidative stress (By similarity)	MAG 11
k141_42945_1	60.1557	9.0091	3.43656	2.62155	0.00875317	0.0376759	K00248	acyl-CoA dehydrogenase	MAG 34
k141_437997_2	68.2922	9.19209	3.43351	2.67717	0.00742468	0.03306	K00248	acyl-CoA dehydrogenase	MAG 34
k141_438265_2	83.5714	9.48336	3.43006	2.76478	0.00569614	0.0270979	K07287	Inherit from proNOG: Lipoprotein-34	MAG 34
k141_438265_3	59.4429	8.99188	3.43635	2.6167	0.00887852	0.0380996	K00784,K04771	beta-lactamase domain protein	MAG 34
k141_438265_4	63.7791	9.09346	3.43485	2.64741	0.00811116	0.0354533	K01923	SAICAR synthetase	MAG 34
k141_438265_7	97.7403	9.70929	3.42781	2.83251	0.00461844	0.0235771	K00292	Saccharopine dehydrogenase	MAG 34
k141_440962_4	49.616	8.73122	3.44106	2.53737	0.011169	0.0460494	K06287	Maf-like protein	MAG 34
k141_440962_8	89.4861	8.15818	3.2039	2.54633	0.0108863	0.0450716	K03568	peptidase U62, modulator of DNA gyrase	MAG 34
k141_443248_4	186.917	7.2325	2.76221	2.61837	0.00883497	0.0379563	K01890	phenylalanyl-tRNA synthetase beta subunit	MAG 34
k141_444090_2	24.9112	11.8587	4.06872	2.91461	0.00356135	0.0207273	K02026,K17243	sugar ABC transporter (Permease)	MAG 24
k141_445725_7	137.179	7.82531	3.08136	2.53956	0.0110991	0.0458061	K00681	Gamma-glutamyltranspeptidase (EC 2.3.2.2)	MAG 34
k141_44825_1	19.929	11.7539	4.07048	2.88761	0.00388187	0.021519	K03333	Oxidoreductase	NA
k141_449889_10	91.0782	9.60744	3.42864	2.80211	0.0050769	0.025024	K02502	Required for the first step of histidine biosynthesis. May allow the feedback regulation of ATP phosphoribosyltransferase activity by histidine (By similarity)	MAG 34
k141_449889_12	88.46	9.56537	3.42912	2.78945	0.00527975	0.0256897	K04088	HflK protein	MAG 34
k141_449889_16	89.5415	8.15908	3.20403	2.5465	0.0108808	0.0450518	K03572	This protein is involved in the repair of mismatches in DNA. It is required for dam-dependent methyl-directed DNA mismatch repair. May act as a molecular matchmaker , a protein that promotes the formation of a stable complex between two or more DNA-binding proteins in an ATP-dependent manner without itself being part of a final effector complex (By similarity)	MAG 34
k141_454236_2	16.7938	11.6739	4.06043	2.87503	0.00403983	0.021906	K09919	Protein of unknown function, DUF482	MAG 29
k141_454484_2	122.884	8.61703	3.20132	2.69171	0.00710868	0.0319726	K03324	sodium-dependent inorganic phosphate (Pi) transporter	MAG 34
k141_456079_30	67.6979	9.1793	3.4847	2.63418	0.0084342	0.036572	K03406	Methyl-accepting chemotaxis	MAG 9
k141_458176_3	48.4282	8.69626	3.44145	2.52691	0.011507	0.0472135	K00950,K13940	2-amino-4-hydroxy-6-hydroxymethyldihydropteridine pyrophosphokinase	MAG 34
k141_458176_4	108.61	8.43845	3.2023	2.63512	0.00841082	0.0364895	K00970,K00974	polyA polymerase	MAG 34
k141_459308_1	21.39	11.7877	4.05603	2.9062	0.00365843	0.0209862	K02396	flagellar hook-associated protein	MAG 60
k141_461511_7	84.521	8.0756	3.20733	2.51786	0.011807	0.0482356	K02283,K03609	Pilus assembly protein	NA
k141_461618_7	58.4319	8.96713	3.43671	2.60922	0.00907497	0.0387829	K03496	Cobyrinic acid ac-diamide synthase	MAG 34
k141_46680_2	50.4664	8.75571	3.44026	2.54507	0.0109254	0.0452082	K03501	Specifically methylates the N7 position of guanine in position 527 of 16S rRNA (By similarity)	MAG 34
k141_469065_3	76.6514	9.35849	3.49794	2.67543	0.00746341	0.0331913	K00014	shikimate 5-dehydrogenase	MAG 11
k141_472657_6	20.3293	11.7638	4.05662	2.8999	0.00373288	0.0211617	K02003,K07222,K14520,K18277	monooxygenase	MAG 60
k141_484307_8	19.0231	11.7321	4.07125	2.88169	0.00395554	0.0216997	K01515,K08077,K12945	nudix hydrolase	MAG 24
k141_485585_7	18.1172	11.7091	4.07222	2.87536	0.00403566	0.0218925	K05889	Dehydrogenase	NA
k141_488979_1	58.9517	8.97995	3.43796	2.612	0.00900145	0.0385271	K00001,K00344,K07119	Oxidoreductase	NA
k141_490378_3	54.0574	8.85491	3.43946	2.57451	0.0100383	0.0421044	K02013	Part of the ABC transporter complex HmuTUV involved in hemin import. Responsible for energy coupling to the transport system (By similarity)	MAG 34
k141_490378_4	83.0562	8.05024	3.20489	2.51186	0.0120095	0.0488778	K02015,K02016	Permease protein	MAG 34
k141_492235_1	47.1191	8.65673	3.44235	2.51477	0.011911	0.0485845	K08722	UPF0207 protein	MAG 34
k141_492235_2	94.3156	9.65784	3.42849	2.81694	0.00484839	0.0242927	K07175	PhoH family	MAG 34
k141_494449_1	57.8748	8.95337	3.44023	2.60255	0.00925325	0.0393917	K00508	fatty acid desaturase family protein	NA
k141_499469_3	94.6969	9.66366	3.42864	2.81851	0.00482468	0.0242203	K01689	Catalyzes the reversible conversion of 2- phosphoglycerate into phosphoenolpyruvate. It is essential for the degradation of carbohydrates via glycolysis (By similarity)	MAG 34
k141_499842_11	89.5023	8.15843	3.204	2.54632	0.0108864	0.0450717	K00013,K15509	Catalyzes the sequential NAD-dependent oxidations of L- histidinol to L-histidinaldehyde and then to L-histidine (By similarity)	MAG 34
k141_499842_4	92.0342	7.16849	2.85379	2.51192	0.0120076	0.0488713	K06916	AFG1 family ATPase	MAG 34
k141_499842_9	103.169	8.36406	3.20218	2.61199	0.00900178	0.0385281	K04691,K04771,K04772	protease	MAG 34
k141_502874_10	78.4124	9.39145	3.43179	2.73661	0.00620764	0.0288874	K01953	asparagine synthetase	NA
k141_502874_23	64.7796	9.11595	3.43661	2.6526	0.00798749	0.0350263	K13010	DegT DnrJ EryC1 StrS aminotransferase	NA
k141_502874_26	67.2927	9.17084	3.43446	2.67024	0.0075797	0.0335948	K02805,K13017,K18653	Catalyzes the conversion of UDP-4-keto-arabinose (UDP- Ara4O) to UDP-4-amino-4-deoxy-L-arabinose (UDP-L-Ara4N). The modified arabinose is attached to lipid A and is required for resistance to polymyxin and cationic antimicrobial peptides (By similarity)	NA
k141_507326_6	51.873	8.79519	3.47171	2.53339	0.0112965	0.0464905	K03307,K14392	Sodium pantothenate symporter	MAG 9
k141_508388_10	129.033	8.68766	3.20322	2.71217	0.0066845	0.0305571	K16087	TonB-dependent heme hemoglobin receptor family protein	MAG 34
k141_508388_2	88.7408	8.14609	3.20451	2.54207	0.0110199	0.0455392	K02030	family 3	MAG 34
k141_511086_2	85.4443	9.51534	3.43017	2.77401	0.00553692	0.0265516	K01843,K19810	2,3-aminomutase	MAG 34
k141_51111_3	49.8816	8.73897	3.44418	2.53732	0.0111705	0.0460549	K03640	Ompa family	MAG 34
k141_511628_6	69.0012	9.2068	3.49477	2.63445	0.00842732	0.0365466	K07245	Copper resistance D	MAG 11
k141_51172_1	17.1473	11.6837	4.05988	2.87784	0.00400409	0.0218086	K07093	Bacterial protein of unknown function (DUF839)	MAG 60
k141_516462_2	58.6201	8.9718	3.43744	2.61003	0.00905351	0.0387088	K01951	glutamine amidotransferase	MAG 34
k141_522878_34	69.7083	9.22151	3.49031	2.64203	0.00824098	0.0359125	K04566	lysyl-tRNA synthetase	MAG 11
k141_524593_2	46.5601	8.6394	3.449	2.5049	0.0122487	0.049687	K03929	Carboxylesterase	MAG 61
k141_525701_2	80.9647	9.43767	3.43199	2.74991	0.00596114	0.0280292	K06889	Inherit from bactNOG: Hydrolase	NA
k141_526051_3	140.717	10.235	3.42457	2.98871	0.00280159	0.0190447	K01183	chitinase	MAG 34
k141_527202_1	17.6643	11.6972	4.07279	2.87203	0.00407845	0.0220034	K07003	integral membrane protein	NA
k141_527967_2	81.7031	8.02647	3.20538	2.50406	0.0122778	0.0497838	K02232	Catalyzes amidations at positions B, D, E, and G on adenosylcobyrinic A,C-diamide. NH(2) groups are provided by glutamine, and one molecule of ATP is hydrogenolyzed for each amidation (By similarity)	MAG 34
k141_528886_3	103.165	9.78722	3.4273	2.85566	0.00429469	0.0226112	K00635	Pfam:UPF0089	MAG 34
k141_531626_14	152.508	7.97874	3.08037	2.59019	0.0095923	0.0405588	K05991	Endoglycosylceramidase	MAG 34
k141_531626_15	48.6547	8.70299	3.4413	2.52898	0.0114394	0.0469857	K13590	Diguanylate cyclase	MAG 34
k141_531626_2	99.7277	8.315	3.20276	2.5962	0.00942616	0.0399821	K19304	peptidase	MAG 34
k141_531626_8	85.0076	9.50794	3.42977	2.77218	0.00556817	0.0266598	K00145	N-acetyl-glutamate semialdehyde dehydrogenase	MAG 34
k141_531626_9	127.832	7.72303	3.0809	2.50675	0.0121848	0.0494662	K03281	Proton-coupled chloride transporter. Functions as antiport system and exchanges two chloride ions for 1 proton. Probably acts as an electrical shunt for an outwardly-directed proton pump that is linked to amino acid decarboxylation, as part of the extreme acid resistance (XAR) response (By similarity)	MAG 34
k141_531858_4	27.7539	11.9097	4.0554	2.93676	0.00331665	0.0201414	K07003	RND Superfamily transporter	MAG 60
k141_531903_2	19.4454	11.7429	4.05727	2.89428	0.00380031	0.021324	K00627	pyruvate dehydrogenase complex	MAG 60
k141_533807_2	50.1626	8.747	3.44044	2.5424	0.0110093	0.0455011	K01090,K11890,K11915,K20074	phosphatase	NA
k141_534301_3	18.3437	11.7149	4.07195	2.87698	0.00401498	0.0218412	K01768	Adenylate guanylate cyclase	NA
k141_536903_5	16.617	11.6689	4.06072	2.8736	0.00405822	0.0219456	K01928,K01929	Involved in cell wall formation. Catalyzes the final step in the synthesis of UDP-N-acetylmuramoyl-pentapeptide, the precursor of murein (By similarity)	MAG 60
k141_548991_3	106.711	9.83596	3.42656	2.8705	0.00409817	0.022066	K02014,K16089	TonB dependent receptor	MAG 34
k141_54940_9	18.5702	11.7207	4.0717	2.87858	0.00399474	0.0217954	K01091,K06019,K16017	had-superfamily hydrolase, subfamily ia, variant	MAG 24
k141_550658_6	19.7025	11.7486	4.07065	2.88616	0.00389973	0.0215556	K07395	20S proteasome, A and B subunits	MAG 24
k141_550715_3	52.7368	8.8192	3.43915	2.56436	0.0103368	0.0431435	K02455,K02653,K12278	MSHA biogenesis protein MshG	NA
k141_552040_5	63.1112	9.0783	3.43633	2.64186	0.00824524	0.0359286	K07003	exporter of the RND superfamily	NA
k141_553817_1	93.9055	8.22796	3.20356	2.56838	0.0102174	0.0427294	K03529	Required for chromosome condensation and partitioning (By similarity)	NA
k141_556844_2	17.6643	11.6972	4.07279	2.87203	0.00407845	0.0220034	K01077	Alkaline phosphatase	NA
k141_562005_2	62.3869	9.06161	3.43535	2.63775	0.00834576	0.0362698	K02081,K02444	Glycerol-3-phosphate regulon repressor	MAG 34
k141_562005_6	117.686	8.55452	3.20143	2.67209	0.00753794	0.0334507	K02484,K07639	Histidine kinase	MAG 34
k141_565056_1	47.8482	8.67887	3.44177	2.52163	0.0116812	0.047798	K01999	Inherit from proNOG: extracellular ligand-binding receptor	NA
k141_567410_6	63.7963	9.09388	3.43696	2.64591	0.00814715	0.0355807	K15984	Specifically methylates the guanosine in position 1516 of 16S rRNA (By similarity)	MAG 34
k141_567634_3	70.0934	9.22966	3.43394	2.68777	0.007193	0.0322615	K00858	Catalyzes the phosphorylation of NAD to NADP. Utilizes ATP and other nucleoside triphosphates as well as inorganic polyphosphate as a source of phosphorus (By similarity)	MAG 34
k141_571755_4	19.929	11.7539	4.07048	2.88761	0.00388187	0.021519	K00797	synthase	NA
k141_571917_6	55.0903	8.88221	3.43887	2.58288	0.00979784	0.0412725	K00038	Short-chain dehydrogenase reductase sdr	MAG 34
k141_572385_2	108.86	9.86473	3.4265	2.87895	0.00399004	0.0217926	K00147	Catalyzes the NADPH dependent reduction of L-gamma- glutamyl 5-phosphate into L-glutamate 5-semialdehyde and phosphate. The product spontaneously undergoes cyclization to form 1-pyrroline-5-carboxylate (By similarity)	MAG 34
k141_572385_3	175.142	10.5507	3.42199	3.08321	0.00204778	0.0188104	K07003	integral membrane protein	MAG 34
k141_575658_19	46.0136	8.62239	3.44577	2.50231	0.0123385	0.0499998	K01897	Long-chain-fatty-acid--CoA ligase	MAG 61
k141_585986_2	49.8702	8.7386	3.44119	2.53941	0.011104	0.0458234	K02393	Assembles around the rod to form the L-ring and probably protects the motor basal body from shearing forces during rotation (By similarity)	MAG 34
k141_585986_4	74.4459	9.31656	3.43202	2.7146	0.00663559	0.0303879	K01185,K01227,K01446,K02395,K03796,K19223	Flagellar rod assembly protein muramidase FlgJ	MAG 34
k141_585986_5	66.491	9.15351	3.43433	2.66529	0.00769211	0.0339954	K02396	flagellar hook-associated protein	MAG 34
k141_590971_1	48.6442	8.70272	3.44421	2.52677	0.0115117	0.0472278	K00973	Catalyzes the formation of dTDP-glucose, from dTTP and glucose 1-phosphate, as well as its pyrophosphorolysis (By similarity)	NA
k141_599055_3	67.5794	9.17694	3.43374	2.67258	0.00752705	0.0334108	K15011	Histidine kinase	MAG 34
k141_599147_12	16.617	11.6689	4.06072	2.8736	0.00405822	0.0219456	K00604	Inherit from proNOG: Formyl transferase	NA
k141_602_1	55.7697	8.89989	3.43839	2.58839	0.00964261	0.0407271	K02557	flagellar motor protein	MAG 34
k141_604893_4	54.6202	8.8698	3.43855	2.57952	0.00989386	0.0416015	K01069	beta-lactamase domain protein	MAG 34
k141_605246_1	49.853	8.73804	3.4413	2.53917	0.0111115	0.0458496	K01768	GAF domain	NA
k141_605465_7	20.6084	11.7697	4.07002	2.89181	0.00383035	0.0213938	K00163	Component of the pyruvate dehydrogenase (PDH) complex, that catalyzes the overall conversion of pyruvate to acetyl-CoA and CO(2) (By similarity)	NA
k141_610040_2	114.722	7.48839	2.852	2.62567	0.00864797	0.0373203	K02313	it binds specifically double-stranded DNA at a 9 bp consensus (dnaA box) 5-TTATC CA A CA A-3. DnaA binds to ATP and to acidic phospholipids (By similarity)	MAG 34
k141_615719_1	24.2318	11.8458	4.06878	2.91138	0.00359837	0.0208276	K07003	membrane	NA
k141_621607_7	79.4177	9.40982	3.43126	2.74238	0.00609952	0.0285156	K03497	Partitioning protein	MAG 34
k141_623500_4	99.5786	8.31284	3.20288	2.59542	0.00944749	0.0400532	K15470	cytochrome P450	MAG 34
k141_623719_30	83.1367	9.47569	3.47356	2.72795	0.0063729	0.0294677	K01533,K12949,K12956,K17686	p-type atpase	MAG 9
k141_626840_2	18.1172	11.7091	4.07222	2.87536	0.00403566	0.0218925	K08300,K08301	Ribonuclease E	NA
k141_627517_5	61.9712	9.05188	3.44593	2.62683	0.00861848	0.0372232	K02230	cobaltochelatase subunit CobN (EC 6.6.1.2)	NA
k141_634828_2	84.1792	9.49382	3.43008	2.76781	0.00564336	0.0269122	K05896	Participates in chromosomal partition during cell division. May act via the formation of a condensin-like complex containing Smc and ScpB that pull DNA away from mid-cell into both cell halves (By similarity)	MAG 34
k141_634828_3	96.8218	8.2722	3.20292	2.58271	0.00980279	0.041289	K01867	Tryptophanyl-tRNA synthetase	MAG 34
k141_636240_24	83.9097	9.48903	3.48285	2.7245	0.0064399	0.0297063	K07338	(signal peptide) protein	MAG 11
k141_636240_25	92.4543	9.62891	3.5052	2.74704	0.00601362	0.028216	K09947	twin-arginine translocation pathway signal	MAG 11
k141_637283_1	57.0846	8.93352	3.43844	2.59813	0.00937337	0.0397952	K00647	Catalyzes the condensation reaction of fatty acid synthesis by the addition to an acyl acceptor of two carbons from malonyl-ACP (By similarity)	NA
k141_637586_1	19.2496	11.7376	4.07104	2.8832	0.00393655	0.0216497	K03821	Poly(R)-hydroxyalkanoic acid synthase class I	MAG 24
k141_643851_2	128.164	7.72679	3.08103	2.50786	0.0121465	0.049333	K01897	Amp-dependent synthetase and ligase	MAG 34
k141_649028_4	59.8681	9.00216	3.43618	2.61981	0.00879779	0.0378282	K07720	HTH_ARAC	MAG 34
k141_649062_9	25.3641	11.8672	4.0687	2.9167	0.0035376	0.0206637	K02034	dipeptide transport system permease DppC	MAG 24
k141_652539_2	17.5009	11.6933	4.05938	2.88056	0.00396964	0.021742	K09667	Tetratricopeptide repeat	MAG 29
k141_653066_3	108.3	8.43427	3.20203	2.63404	0.00843761	0.0365837	K06946	GTP-binding protein	MAG 34
k141_65807_2	52.3727	8.80925	3.44125	2.5599	0.0104702	0.0436064	K03929	Carboxylesterase	MAG 34
k141_658479_6	52.3861	8.80934	3.50194	2.51556	0.0118844	0.0484988	K18234	acetyltransferase	MAG 11
k141_667258_2	47.9533	8.68205	3.44214	2.52228	0.0116596	0.0477248	K08084,K08085	Fimbrial pilin related signal peptide protein	MAG 34
k141_667302_1	71.4025	9.25636	3.43335	2.69601	0.00701755	0.031676	K07483	Transposase, orfA	NA
k141_667302_2	95.4986	9.67584	3.43107	2.82007	0.00480135	0.024153	K07497	transposase	NA
k141_671192_6	20.3819	11.7645	4.07016	2.89043	0.00384719	0.0214441	K15461	Catalyzes the last two steps in the biosynthesis of 5- methylaminomethyl-2-thiouridine (mnm(5)s(2)U) at the wobble position (U34) in tRNA. Catalyzes the FAD-dependent demodification of cmnm(5)s(2)U34 to nm(5)s(2)U34, followed by the transfer of a methyl group from S-adenosyl-L-methionine to nm(5)s(2)U34, to form mnm(5)s(2)U34 (By similarity)	NA
k141_671909_2	17.6777	11.698	4.05914	2.8819	0.00395288	0.021688	K03307,K14392	Sodium:solute symporter family	MAG 29
k141_674202_10	64.9191	9.1188	3.50513	2.60156	0.00928018	0.0394834	K02396	flagellar hook-associated protein	MAG 15
k141_674272_23	82.744	9.46883	3.49531	2.70901	0.00674848	0.030783	K03734	ApbE family lipoprotein	MAG 11
k141_675028_1	27.6288	11.9072	4.06885	2.92643	0.00342872	0.0204021	K12287	MSHA biogenesis protein MshQ	NA
k141_676180_2	106.701	9.83583	3.42726	2.86988	0.00410629	0.0220956	K06987	Zinc carboxypeptidase	MAG 34
k141_676189_1	62.5092	9.06448	3.43714	2.63722	0.00835894	0.0363168	K01666,K18365	Catalyzes the retro-aldol cleavage of 4-hydroxy-2- oxopentanoate to pyruvate and acetaldehyde. Is involved in the meta-cleavage pathway for the degradation of aromatic compounds (By similarity)	NA
k141_684321_3	146.164	10.2898	3.42425	3.00498	0.00265595	0.0189103	K11904	YD repeat protein	MAG 34
k141_68698_4	46.3575	8.6333	3.4493	2.50291	0.0123176	0.049928	K03118	Part of the twin-arginine translocation (Tat) system that transports large folded proteins containing a characteristic twin-arginine motif in their signal peptide across membranes. Together with TatB, TatC is part of a receptor directly interacting with Tat signal peptides (By similarity)	MAG 34
k141_687564_1	109.344	8.44816	3.20155	2.63877	0.00832066	0.0361852	K01681	Aconitase C-terminal domain	MAG 34
k141_687564_2	114.908	8.51996	3.20135	2.66136	0.00778256	0.0343055	K00873	Pyruvate kinase	MAG 34
k141_69523_1	91.2367	8.1862	3.204	2.55499	0.0106191	0.0441287	K03406,K05874	methyl-accepting chemotaxis	MAG 34
k141_695940_4	53.5433	8.8411	3.43877	2.571	0.0101404	0.0424579	K02450	general secretion pathway protein A	MAG 34
k141_696294_4	96.7282	8.27081	3.20315	2.58209	0.00982042	0.0413475	K00626,K00632	Catalyzes the final step of fatty acid oxidation in which acetyl-CoA is released and the CoA ester of a fatty acid two carbons shorter is formed (By similarity)	MAG 34
k141_696480_1	96.2361	8.26342	3.203	2.5799	0.00988296	0.041562	K02660,K03406,K11525	Methyl-accepting chemotaxis	NA
k141_702785_5	16.7584	11.6724	4.07413	2.86499	0.00417021	0.0222479	K02407	flagellar hook-associated	NA
k141_703787_2	56.753	8.9251	3.43798	2.59603	0.00943075	0.0399983	K16652	short-chain dehydrogenase reductase	MAG 34
k141_703881_2	20.6084	11.7697	4.07002	2.89181	0.00383035	0.0213938	K04084,K08344	Disulfide interchange protein	NA
k141_705888_2	62.2053	9.05745	3.43698	2.63529	0.00840645	0.0364732	K07814	Response regulator receiver modulated metal dependent phosphohydrolase	NA
k141_707133_2	66.1766	9.1467	3.43421	2.66341	0.00773535	0.0341506	K00528	ferredoxin-NADP reductase	MAG 34
k141_709928_2	23.3259	11.8279	4.06893	2.90688	0.00365056	0.0209572	K02658,K03415,K11233	response regulator	NA
k141_710289_3	82.1477	9.45841	3.48284	2.71572	0.00661318	0.0303125	K09799	integral membrane protein	NA
k141_710289_4	70.2606	9.23289	3.49301	2.64325	0.00821155	0.0358101	K01053	SMP-30 Gluconolaconase LRE domain protein	NA
k141_710289_5	92.6979	9.63273	3.47895	2.76887	0.00562519	0.0268508	K00101,K15054	L-lactate dehydrogenase	NA
k141_712138_3	25.8094	11.8757	4.05521	2.92851	0.00340588	0.0203491	K01426,K02433	amidase EC 3.5.1.4	MAG 29
k141_713256_24	71.3987	9.25609	3.4837	2.65697	0.00788463	0.0346645	K09181	CoA-binding domain protein	MAG 9
k141_713982_8	80.0617	9.42139	3.43995	2.73882	0.00616602	0.0287359	K03427	type I restriction-modification system	NA
k141_714093_1	16.4402	11.6639	4.06103	2.87214	0.00407697	0.0220034	K07003	integral membrane protein	MAG 60
k141_720461_3	73.8774	9.30552	3.43325	2.71041	0.00672	0.0306812	K01735,K13829	3-dehydroquinate synthase	MAG 34
k141_723863_3	17.5009	11.6933	4.05938	2.88056	0.00396964	0.021742	K01448	N-acetylmuramoyl-L-alanine amidase	MAG 60
k141_723863_5	18.3848	11.7165	4.05829	2.88705	0.00388873	0.0215286	K17758,K17759	Catalyzes the dehydration of the S-form of NAD(P)HX at the expense of ADP, which is converted to AMP. Together with NAD(P)HX epimerase, which catalyzes the epimerization of the S- and R-forms, the enzyme allows the repair of both epimers of NAD(P)HX, a damaged form of NAD(P)H that is a result of enzymatic or heat-dependent hydration (By similarity)	MAG 60
k141_724848_3	189.298	9.24155	3.19718	2.89053	0.00384595	0.0214394	K01338,K08675	ATP-dependent serine protease that mediates the selective degradation of mutant and abnormal proteins as well as certain short-lived regulatory proteins. Required for cellular homeostasis and for survival from DNA damage and developmental changes induced by stress. Degrades polypeptides processively to yield small peptide fragments that are 5 to 10 amino acids long. Binds to DNA in a double-stran…	MAG 34
k141_731623_4	23.3259	11.8279	4.06893	2.90688	0.00365056	0.0209572	K01630,K02510	Aldolase	NA
k141_731623_9	22.1936	11.8045	4.06925	2.90091	0.00372086	0.021126	K02529	HTH_LACI	NA
k141_732563_2	54.8629	8.87617	3.43996	2.58031	0.00987111	0.0415213	K14446,K14469,K17829	crotonyl-CoA reductase	NA
k141_73419_2	33.7433	12.0006	4.07052	2.94818	0.00319651	0.0198586	K07011	glycosyl transferase family	NA
k141_73634_11	62.4777	9.0635	3.50521	2.58572	0.00971755	0.0409901	K00855	phosphoribulokinase (EC 2.7.1.19)	MAG 11
k141_73634_12	71.3156	9.25439	3.49743	2.64605	0.00814368	0.0355686	K03841	D-fructose-1,6-bisphosphate 1-phosphohydrolase class 1	MAG 11
k141_73634_13	78.1095	9.38567	3.50135	2.68058	0.00734938	0.0327938	K03576,K04761	LysR family transcriptional regulator	MAG 11
k141_73634_15	230.015	10.9438	3.47983	3.14493	0.00166124	0.0188104	K09822	UPF0753 protein	MAG 11
k141_73634_17	135.102	10.1762	3.49097	2.915	0.0035569	0.0207041	K00341,K05577	NADH Ubiquinone plastoquinone (Complex I)	MAG 11
k141_73634_18	62.4834	9.06365	3.49211	2.59547	0.00944629	0.0400499	K03574	mutator MutT protein	MAG 11
k141_73634_27	115.425	8.52667	3.28807	2.59322	0.00950829	0.0402645	K01601	RuBisCO catalyzes two reactions the carboxylation of D- ribulose 1,5-bisphosphate, the primary event in carbon dioxide fixation, as well as the oxidative fragmentation of the pentose substrate. Both reactions occur simultaneously and in competition at the same active site (By similarity)	MAG 11
k141_73634_32	58.9594	8.97989	3.49255	2.57115	0.010136	0.0424435	K02276	cytochrome c oxidase, subunit III	MAG 11
k141_73634_34	73.5305	9.29852	3.49743	2.65867	0.00784486	0.0345228	K02275	cytochrome C oxidase subunit II	MAG 11
k141_73634_36	58.0478	8.95739	3.50572	2.55508	0.0106163	0.0441199	K16137	TetR Family	MAG 11
k141_73634_37	80.8329	9.43512	3.49205	2.70188	0.00689476	0.0312804	K00001,K19745	Oxidoreductase	MAG 11
k141_73634_4	55.6283	8.89596	3.51561	2.53042	0.0113927	0.0468317	K01091	Phosphoglycolate phosphatase	MAG 11
k141_73634_5	96.2822	9.68744	3.50116	2.76692	0.00565883	0.0269669	K00830,K00839	Aminotransferase	MAG 11
k141_73634_8	88.3502	9.5634	3.50831	2.72593	0.00641203	0.0296032	K00927,K01803	phosphoglycerate kinase	MAG 11
k141_75275_2	16.4402	11.6639	4.06103	2.87214	0.00407697	0.0220034	K02404	Flagellar biosynthesis regulator FlhF	MAG 29
k141_76413_17	98.5159	8.22366	3.26516	2.51861	0.011782	0.0481519	K00626,K00632	acetyl-coa acetyltransferase	MAG 11
k141_78330_1	77.6442	9.37723	3.43117	2.73295	0.00627691	0.0291231	K02487,K03407,K06596,K11526	CheA Signal Transduction Histidine Kinase	MAG 34
k141_78330_2	84.1493	8.06915	3.20548	2.5173	0.0118258	0.0483024	K03412,K06597,K13924	methylesterase	MAG 34
k141_80345_1	173.599	9.11646	3.19793	2.85074	0.00436181	0.0228035	K00688,K16153	alpha-glucan phosphorylase (EC 2.4.1.1)	MAG 34
k141_80429_1	27.1758	11.8995	4.06879	2.92457	0.00344928	0.0204501	K03406	Methyl-accepting chemotaxis	MAG 24
k141_83764_11	72.8731	9.28555	3.50388	2.65008	0.00804725	0.0352302	K11475	Transcriptional regulator, gntR family	MAG 11
k141_83764_15	85.8428	9.52188	3.4905	2.72794	0.00637312	0.0294684	K00097	Catalyzes the NAD(P)-dependent oxidation of 4- (phosphohydroxy)-L-threonine (HTP) into 2-amino-3-oxo-4- (phosphohydroxy)butyric acid which spontaneously decarboxylates to form 3-amino-2-oxopropyl phosphate (AHAP) (By similarity)	MAG 11
k141_83764_16	89.9966	9.59006	3.48966	2.74814	0.0059935	0.0281439	K12661	mandelate racemase muconate lactonizing	MAG 11
k141_83764_18	113.864	9.92943	3.48323	2.85064	0.00436319	0.0228104	K14519	Aldehyde dehydrogenase	MAG 11
k141_83764_33	83.3737	9.47977	3.49452	2.71275	0.00667273	0.0305157	K19511	type I secretion target repeat protein	MAG 11
k141_83764_37	64.5379	9.1103	3.51545	2.5915	0.00955581	0.0404287	K01630,K02510	Aldolase	MAG 11
k141_83764_38	74.8893	9.32493	3.49821	2.66563	0.00768442	0.0339701	K00014	shikimate dehydrogenase substrate binding domain protein	MAG 11
k141_83764_51	82.871	9.47105	3.49315	2.71132	0.00670157	0.0306173	K02034,K12370,K15582,K19228	Binding-protein-dependent transport systems inner membrane component	MAG 11
k141_83764_53	84.5557	9.50008	3.49628	2.71719	0.00658382	0.030213	K01262,K01271,K08688	peptidase, M24	MAG 11
k141_83764_58	60.0582	9.00651	3.51449	2.56268	0.0103867	0.0433141	K02029	amino acid ABC transporter	MAG 11
k141_83764_59	54.5399	8.86743	3.54133	2.50399	0.0122803	0.0497911	K02029	amino acid ABC transporter	MAG 11
k141_83764_60	74.0943	9.30956	3.48038	2.67487	0.00747588	0.0332341	K02030	ABC transporter substrate-binding protein	MAG 11
k141_83764_62	87.5934	9.55099	3.51216	2.7194	0.00654001	0.0300641	K10543,K10546	ABC, transporter	MAG 11
k141_83764_63	66.427	9.15193	3.51112	2.60655	0.0091459	0.0390316	K02056,K10545	(ABC) transporter	MAG 11
k141_83764_64	101.872	9.76887	3.49743	2.79316	0.00521962	0.0254947	K10544,K10547	Branched-chain amino acid transport system / permease component	MAG 11
k141_83764_66	77.563	9.37555	3.48814	2.68784	0.00719165	0.0322561	K00058	D-isomer specific 2-hydroxyacid dehydrogenase	MAG 11
k141_83764_67	74.3093	9.31371	3.50051	2.66067	0.00779851	0.0343616	K01630,K02510	Aldolase	MAG 11
k141_83764_68	103.43	9.79075	3.50238	2.79546	0.00518262	0.0253691	K00135	Aldehyde dehydrogenase	MAG 11
k141_83764_69	88.2565	9.56188	3.49489	2.73596	0.0062199	0.0289279	K00010	Myo-inositol 2-dehydrogenase	MAG 11
k141_83764_70	146.602	10.294	3.49445	2.94582	0.00322101	0.0199223	K03336	Acetolactate synthase	MAG 11
k141_83764_74	125.116	10.0654	3.48365	2.88932	0.00386077	0.0214717	K02027	(ABC) transporter	MAG 11
k141_83764_77	115.002	9.94379	3.47764	2.85935	0.00424507	0.0224696	K02335,K03885	NADH dehydrogenase	MAG 11
k141_83764_8	61.4944	9.04061	3.50975	2.57586	0.00999918	0.0419696	K02081,K02444	transcriptional regulator DeoR family	MAG 11
k141_85714_2	93.7507	8.22556	3.20342	2.56775	0.0102362	0.0427946	K00817	imidazole acetol-phosphate transaminase	MAG 34
k141_85721_4	16.9706	11.6788	4.06015	2.87645	0.00402179	0.0218676	K00873	Pyruvate kinase	MAG 60
k141_85874_2	90.6901	8.17752	3.20375	2.55249	0.0106957	0.0443927	K03885	pyridine nucleotide-disulfide oxidoreductase	MAG 34
k141_85874_3	54.2781	8.86077	3.43861	2.57685	0.00997057	0.0418727	K02030	Bacterial extracellular solute-binding proteins, family 3	MAG 34
k141_87600_1	84.5038	8.07527	3.20507	2.51953	0.0117511	0.0480431	K07787	RND transporter, HAE1 HME family, permease protein	MAG 34
k141_87625_2	161.71	10.4355	3.48969	2.99038	0.00278631	0.0190269	K07459	Inherit from bactNOG: ATP-dependent endonuclease of the OLD family	NA
k141_89493_7	17.5009	11.6933	4.05938	2.88056	0.00396964	0.021742	K09760	DNA recombination protein	MAG 60
k141_91334_10	48.583	8.70087	3.44171	2.52807	0.0114692	0.0470877	K04065	Periplasmic protein	MAG 34
k141_91334_4	98.9558	9.72712	3.42791	2.83763	0.00454504	0.0233586	K00507	fatty acid desaturase	MAG 34
k141_91504_1	30.052	11.9469	4.05591	2.94556	0.00322371	0.0199244	K09228	Zinc finger protein	NA
k141_91888_3	53.2566	8.8334	3.44118	2.56697	0.0102593	0.0428768	K01428	Urea amidohydrolase subunit alpha	NA
k141_95425_5	57.0291	8.9321	3.43772	2.59826	0.00936974	0.0397859	K07025	HAD-superfamily hydrolase subfamily IA, variant 1	MAG 34
k141_95784_13	71.4484	9.25709	3.48474	2.65646	0.00789654	0.034707	K01434,K07116	penicillin amidase	MAG 9
k141_96053_3	89.7749	9.58666	3.42905	2.79572	0.0051784	0.0253539	K02482,K07708,K07710,K13532,K13533	Signal transduction histidine kinase, nitrogen specific	MAG 34
k141_96417_2	57.7659	8.95035	3.52149	2.54164	0.0110335	0.0455842	K07486	Transposase IS116 IS110 IS902 family protein	NA
k141_96461_4	94.2313	8.23297	3.20342	2.57006	0.0101682	0.0425532	K01505,K05396	D-cysteine desulfhydrase	MAG 34
k141_98844_4	159.225	7.88768	3.07728	2.5632	0.0103713	0.0432653	K00367,K00372	Catalytic subunit of the periplasmic nitrate reductase (NAP). Only expressed at high levels during aerobic growth. NapAB complex receives electrons from the membrane-anchored tetraheme protein NapC, thus allowing electron flow between membrane and periplasm. Essential function for nitrate assimilation and may have a role in anaerobic metabolism (By similarity)	MAG 34

## Sheet: Sheet 2 (All genes)
Gene	Enzyme	A0	A1	A2	B1	C1	C2	KEGG_KOs
GST, gst	glutathione S-transferase	1089.38	1387.16	1391.23	1703.74	1195.74	1342.19	K00799
dgcB	diguanylate cyclase	63.8266	295.878	606.972	492.525	395.685	841.308	K13590
CYP51	sterol 14alpha-demethylase	21.6348	479.159	809.996	168.768	197.138	266.346	K05917
cypD_E, CYP102A2_3	cytochrome P450 / NADPH-cytochrome P450 reductase	122.929	465.403	812.605	128.756	179.642	277.753	K14338
lip, TGL2	triacylglycerol lipase	29.0355	368.704	472.588	395.956	173.415	415.977	K01046
KAE1, tsaD, QRI7	N6-L-threonylcarbamoyladenine synthase	259.892	269.079	271.682	460.483	302.796	359.766	K01409
gph	phosphoglycolate phosphatase	113.14	256.359	329.233	368.02	306.822	378.893	K01091
mutT, NUDT15, MTH2	8-oxo-dGTP diphosphatase	231.082	300.002	335.022	341.199	279.347	374.687	K03574
phoD	alkaline phosphatase D	65.9598	285.868	351.454	401.014	188.26	340.662	K01113
mlhB, chnC	epsilon-lactone hydrolase	36.1011	302.596	315.487	389.364	152.581	405.458	K14731
phoR	two-component system, OmpR family, phosphate regulon sensor histidine kinase PhoR	113.708	226.074	274.4	431.922	209.109	344.681	K07636
K02484	two-component system, OmpR family, sensor kinase	32.4835	207.101	307.07	432.933	135.218	357.828	K02484
atzF	allophanate hydrolase	124.173	186.364	233.147	391.744	180.137	381.023	K01457
hsdR	type I restriction enzyme, R subunit	130.148	133.35	159.71	568.54	112.214	234.636	K01153
alkB1_2, alkM	alkane 1-monooxygenase	48.1399	185.008	371.82	285.856	114.688	218.225	K00496
apbE	FAD:protein FMN transferase	22.7884	153.661	240.13	274.215	186.387	295.824	K03734
E1.14.14.1	unspecific monooxygenase	52.5158	238.722	430.263	137.012	112.703	223.971	K00493
pnbA	para-nitrobenzyl esterase	61.7819	224.041	279.212	120.31	187.653	315.296	K03929
slt	soluble lytic murein transglycosylase	96.0991	139.703	190.405	277.624	168.853	283.034	K08309
folK	2-amino-4-hydroxy-6-hydroxymethyldihydropteridine diphosphokinase	52.7516	153.198	201.078	216.629	217.062	268.271	K00950
cheBR	two-component system, chemotaxis family, CheB/CheR fusion protein	107.809	227.127	235.162	160.175	146.006	245.641	K13924
ubiG	2-polyprenyl-6-hydroxyphenyl methylase / 3-demethylubiquinone-9 3-methyltransferase	129.584	164.702	215.655	238.674	184.737	193.177	K00568
tatD	TatD DNase family protein	130.379	132.578	206.822	236.811	173.46	233.781	K03424
E2.7.1.4, scrK	fructokinase	132.712	135.279	152.687	367.782	147.588	166.215	K00847
cobC, phpB	alpha-ribazole phosphatase	26.5515	166.319	174.254	194.872	42.413	386.285	K02226
cheB	two-component system, chemotaxis family, protein-glutamate methylesterase/glutaminase	19.7803	154.015	188.617	246.205	116.992	252.827	K03412
clsA_B	cardiolipin synthase A/B	16.695	114.192	146.754	242.598	118.884	305.524	K06131
xlyAB	N-acetylmuramoyl-L-alanine amidase	24.6073	154.033	228.723	181.669	92.8339	251.163	K01447
amgK	N-acetylmuramate 1-kinase	29.53	120.622	192.841	236.876	139.702	202.259	K07102
fabZ	3-hydroxyacyl-[acyl-carrier-protein] dehydratase	90.7704	163.957	178.277	233.163	151.939	161.392	K02372
ubiH	2-octaprenyl-6-methoxyphenol hydroxylase	102.602	113.757	156.107	255.633	131.538	223.772	K03185
pldB	lysophospholipase	26.0459	139.265	176.651	164.52	160.924	238.279	K01048
nifV	homocitrate synthase NifV	159.99	217.501	273.533	148.765	93.3115	126.232	K02594
entF	enterobactin synthetase component F	72.0557	111.068	190.923	226.1	35.7909	275.472	K02364
ectB, dat	diaminobutyrate-2-oxoglutarate transaminase	19.9793	151.377	249.322	159.058	70.5304	207.085	K00836
proC	pyrroline-5-carboxylate reductase	63.8461	108.114	145.263	215.389	177.961	187.897	K00286
rpfC	two-component system, sensor histidine kinase RpfC	125.029	151.464	175.529	120.638	91.4602	294.33	K10715
E4.1.3.4, HMGCL, hmgL	hydroxymethylglutaryl-CoA lyase	139.395	191.674	263.861	157.651	88.6405	107.214	K01640
nadC, QPRT	nicotinate-nucleotide pyrophosphorylase (carboxylating)	72.8856	111.105	129.607	257.703	142.868	150.2	K00767
hsdM	type I restriction enzyme M protein	107.232	143.519	150.234	211.739	119.956	164.841	K03427
mnmE, trmE, MSS1	tRNA modification GTPase	33.912	127.029	139.2	215.565	118.347	171.688	K03650
alr	alanine racemase	110.345	139.082	146.812	177.986	134.398	172.88	K01775
GMPP	mannose-1-phosphate guanylyltransferase	16.8705	107.881	141.631	191.268	142.557	183.75	K00966
gpsA	glycerol-3-phosphate dehydrogenase (NAD(P)+)	112.618	113.387	140.089	229.493	108.471	174.29	K00057
mhpA	3-(3-hydroxy-phenyl)propionate hydroxylase	71.5355	93.4037	155.303	201.474	110.718	195.35	K05712
choD	cholesterol oxidase	14.4457	34.1523	153.882	181.891	180.459	204.078	K03333
acpD, azoR	FMN-dependent NADH-azoreductase	90.2724	108.183	146.759	146.087	116.948	224.789	K01118
aroQ, qutE	3-dehydroquinate dehydratase II	75.3505	82.609	98.9418	253.955	97.17	206.482	K03786
holB	DNA polymerase III subunit delta'	41.0454	101.444	125.226	126.821	120.239	253.682	K02341
barA, gacS, varS	two-component system, NarL family, sensor histidine kinase BarA	57.5921	108.744	234.119	95.7518	70.3441	203.325	K07678
folKP	2-amino-4-hydroxy-6-hydroxymethyldihydropteridine diphosphokinase/ dihydropteroate synthase	48.0858	112.549	116.561	179.487	141.468	150.563	K13941
kstD	3-oxosteroid 1-dehydrogenase	77.22	121.249	242.039	51.5375	83.826	201.185	K05898
sul2	dihydropteroate synthase type 2	48.0858	111.36	113.829	179.487	142.82	146.907	K18824
phzF	trans-2,3-dihydro-3-hydroxyanthranilate isomerase	45.3422	82.4535	121.584	154.462	73.2382	247.455	K06998
sixA	phosphohistidine phosphatase	26.8449	112.369	134.278	168.832	92.9081	164.163	K08296
rimI	[ribosomal protein S18]-alanine N-acetyltransferase	12.0582	57.5538	100.253	180.847	93.5053	230.064	K03789
per, rfbE	perosamine synthetase	44.3009	104.824	120.382	109.762	89.3508	237.645	K13010
ribD	diaminohydroxyphosphoribosylaminopyrimidine deaminase / 5-amino-6-(5-phosphoribosylamino)uracil reductase	34.3052	135.66	148.518	146.916	73.9568	146.086	K11752
kdtA, waaA	3-deoxy-D-manno-octulosonic-acid transferase	55.1534	83.8339	147.99	144.78	126.604	145.891	K02527
E3.5.1.28D, amiD	N-acetylmuramoyl-L-alanine amidase	12.9676	111.504	165.776	160.059	47.6127	162.904	K11066
pbpG	serine-type D-Ala-D-Ala endopeptidase (penicillin-binding protein 7)	88.4519	92.2518	105.26	164.424	79.8186	204.938	K07262
rfbF	glucose-1-phosphate cytidylyltransferase	60.2957	96.8951	125.443	123.81	99.0355	194.868	K00978
sulD	dihydroneopterin aldolase / 2-amino-4-hydroxy-6-hydroxymethyldihydropteridine diphosphokinase	36.8694	86.7851	93.2324	177.721	96.3742	174.159	K13940
E3.2.1.123	endoglycosylceramidase	0	82.6207	112.825	206.535	46.535	171.143	K05991
ribD1	diaminohydroxyphosphoribosylaminopyrimidine deaminase	31.8182	122.79	141.12	146.916	61.6013	142.788	K01498
atuE	isohexenylglutaconyl-CoA hydratase	19.8001	85.837	112.62	240.666	40.2967	133.807	K13779
E2.7.13.3	histidine kinase	11.1601	80.6804	169.134	188.504	49.7763	123.971	K10819
E2.5.1.56, neuB	N-acetylneuraminate synthase	11.1048	99.4049	113.293	168.223	77.9183	141.224	K01654
MTHFS	5-formyltetrahydrofolate cyclo-ligase	27.1829	92.0478	127.586	125.376	90.3602	163.811	K01934
PTR1	pteridine reductase	59.0632	71.4471	112.146	131.465	95.4526	187.148	K03793
E2.4.2.21, cobU, cobT	nicotinate-nucleotide--dimethylbenzimidazole phosphoribosyltransferase	58.2257	79.1448	107.496	227.294	66.6738	99.5013	K00768
envZ	two-component system, OmpR family, osmolarity sensor histidine kinase EnvZ	38.11	69.2064	74.1515	161.869	79.8584	193.093	K07638
purT	phosphoribosylglycinamide formyltransferase 2	42.1669	61.5708	66.4355	254.52	57.89	132.967	K08289
SCD, desC	stearoyl-CoA desaturase (Delta-9 desaturase)	84.3713	109.832	131.607	106.494	109.734	114.849	K00507
mobA	molybdenum cofactor guanylyltransferase	36.3901	96.9282	103.044	94.0155	114.758	143.693	K03752
atuH	citronellyl-CoA synthetase	47.2179	95.8416	145.78	61.3341	43.6414	201.448	K13776
yfeX	porphyrinogen peroxidase	4.9861	94.7826	166.806	82.882	46.8424	156.19	K07223
gidB, rsmG	16S rRNA (guanine527-N7)-methyltransferase	48.8877	88.4245	116.243	83.3109	109.368	149.715	K03501
hmp, YHB1	nitric oxide dioxygenase	24.4405	89.2597	101.871	126.908	86.2728	126.718	K05916
maa	maltose O-acetyltransferase	16.0184	54.8051	82.7155	86.5375	93.6103	208.847	K00661
dadA	D-amino-acid dehydrogenase	42.908	71.1794	88.6582	146.02	49.0554	170.465	K00285
thnR	CoA pyrophosphatase	50.9342	69.0619	69.2486	181.883	48.7208	153.281	K18568
budC	meso-butanediol dehydrogenase / (S,S)-butanediol dehydrogenase / diacetyl reductase	70.6062	97.3198	124.781	99.029	55.1782	144.314	K18009
crtR	beta-carotene hydroxylase	19.0572	72.4255	95.7452	185.43	48.7864	114.008	K02294
murU	N-acetyl-alpha-D-muramate 1-phosphate uridylyltransferase	12.3832	81.4876	125.094	87.278	86.6844	131.129	K00992
tusA, sirA	tRNA 2-thiouridine synthesizing protein A	25.818	70.6268	82.8949	80.2389	124.861	143.819	K04085
mltF	membrane-bound lytic murein transglycosylase F	10.9518	71.1974	71.5642	118.16	61.0225	169.849	K18691
cbiB, cobD	adenosylcobinamide-phosphate synthase	29.531	63.8882	121.572	81.8323	53.4183	170.334	K02227
mobAB	molybdopterin-guanine dinucleotide biosynthesis protein	34.5663	68.7353	93.8951	85.9589	106.37	135.238	K13818
gluQ	glutamyl-Q tRNA(Asp) synthetase	42.9652	64.9786	72.8172	178.647	73.558	100.002	K01894
hddC	D-glycero-alpha-D-manno-heptose 1-phosphate guanylyltransferase	13.4699	64.5945	112.129	77.2107	88.9917	142.127	K15669
yiaY	alcohol dehydrogenase	14.4025	62.6362	94.5424	123.357	91.0087	105.821	K13954
trmL, cspR	tRNA (cytidine/uridine-2'-O-)-methyltransferase	52.1191	99.3102	113.368	37.0076	98.7295	126.533	K03216
bsdC	4-hydroxybenzoate decarboxylase subunit C	40.4729	85.3293	105.461	186.836	40.228	56.9791	K16239
E1.3.99.16	isoquinoline 1-oxidoreductase	68.3911	96.1711	129	120.968	33.4644	90.8605	K00256
E2.1.1.95	tocopherol O-methyltransferase	78.196	104.444	144.068	80.0131	45.0629	91.7304	K05928
UNG, UDG	uracil-DNA glycosylase	30.4432	81.7303	97.7195	135.694	43.6758	98.0064	K03648
pcpC	tetrachlorohydroquinone reductive dehalogenase	40.4491	100.749	106.881	39.8999	49.5033	157.66	K15241
E2.7.8.26, cobS, cobV	adenosylcobinamide-GDP ribazoletransferase	22.3851	72.3173	105.667	78.4279	53.0979	142.901	K02233
clsC	cardiolipin synthase C	0	51.5516	86.9994	97.0604	42.0951	172.945	K06132
pilD, pppA	leader peptidase (prepilin peptidase) / N-methyltransferase	29.584	74.0084	105.655	111.644	60.7358	97.1998	K02654
dbpA	ATP-independent RNA helicase DbpA	41.8274	55.1839	93.8616	111.807	23.1485	152.84	K05591
hepA	ATP-dependent helicase HepA	17.6298	46.0629	76.0403	88.8734	98.0587	124.179	K03580
PGLS, pgl, devB	6-phosphogluconolactonase	22.8248	40.1124	76.8343	105.937	77.5039	126.736	K01057
mfnA, adc	tyrosine decarboxylase / aspartate 1-decarboxylase	40.0905	90.5125	101.064	149.77	24.0948	56.6011	K18933
K11527	two-component system, sensor histidine kinase and response regulator	50.014	79.6559	88.0642	62.74	49.1108	141.629	K11527
argA	amino-acid N-acetyltransferase	5.5235	56.4809	100.572	107.527	69.3276	83.2425	K00619
ydfG	3-hydroxy acid dehydrogenase / malonic semialdehyde reductase	9.1213	50.9403	85.2074	166.792	33.2558	79.2793	K16066
BCHE	cholinesterase	23.642	59.7189	108.039	37.6346	69.7359	139.741	K01050
TYDC	tyrosine decarboxylase	40.0905	82.7376	101.433	149.77	24.0948	55.875	K01592
sdh	serine 3-dehydrogenase (NADP+)	5.7748	50.2831	90.3738	142.082	30.7655	98.6277	K05886
regB, regS, actS	two-component system, sensor histidine kinase RegB	69.988	85.2467	95.9628	124.407	23.076	81.4424	K15011
gspO	general secretion pathway protein O	24.7321	66.3907	101.53	108.264	37.4041	93.0659	K02464
hofD, hopD	leader peptidase HopD	24.7321	66.3907	101.53	108.264	37.4041	93.0659	K02506
comC	leader peptidase (prepilin peptidase) / N-methyltransferase	24.7321	66.2195	101.53	108.264	37.4041	91.5605	K02236
mhpE	4-hydroxy 2-oxovalerate aldolase	19.1194	51.2469	87.5318	141.341	45.3303	74.9094	K01666
nqrA	Na+-transporting NADH:ubiquinone oxidoreductase subunit A	32.1886	51.5721	80.7251	119.504	73.896	74.37	K00346
speA	arginine decarboxylase	52.7454	60.5424	67.4102	97.8706	57.231	111.627	K01585
stp1, pppA	serine/threonine protein phosphatase Stp1	6.6963	64.4568	126.91	73.2712	32.5117	94.3202	K11915
ampD	N-acetyl-anhydromuramoyl-L-alanine amidase	5.1678	64.4128	104.645	96.9552	19.3064	95.4651	K03806
egtD	L-histidine Nalpha-methyltransferase	29.3048	67.6765	76.9495	94.3333	68.7153	69.4316	K18911
isfD	sulfoacetaldehyde reductase	8.4969	49.7255	78.0658	142.082	27.5419	77.5366	K15373
epd	D-erythrose 4-phosphate dehydrogenase	15.4765	31.8924	58.2846	93.606	60.6712	129.43	K03472
thrB2	homoserine kinase type II	11.6582	74.5805	95.2308	76.1781	36.0334	91.0895	K02204
mhpD	2-keto-4-pentenoate hydratase	26.8751	57.6814	97.6005	66.7408	55.3498	92.306	K02554
wbpP	UDP-N-acetylglucosamine 4-epimerase	23.1947	29.752	54.0929	58.9582	88.0081	134.249	K02473
ahpF	alkyl hydroperoxide reductase subunit F	25.4203	36.3005	94.8509	99.5716	52.577	79.728	K03387
rep	ATP-dependent DNA helicase Rep	31.0906	69.8275	90.0062	65.3427	59.8404	75.0837	K03656
rubB, alkT	rubredoxin---NAD+ reductase	14.0242	56.1441	129.96	47.8721	39.9518	84.0138	K05297
fre, ubiB	aquacobalamin reductase / NAD(P)H-flavin reductase	9.5925	51.7898	87.0274	64.8267	69.0239	84.7391	K05368
lytF, cwlE	peptidoglycan DL-endopeptidase LytF	10.3973	40.3083	45.9709	110.104	79.9365	80.4111	K19223
E3.2.1.14	chitinase	42.2865	73.0797	116.633	36.6766	20.4229	109.272	K01183
tcpJ	toxin coregulated pilus biosynthesis protein J	22.1671	51.2501	98.7343	84.1558	24.1063	88.6523	K10966
E2.4.1.7	sucrose phosphorylase	24.5254	38.5024	69.6938	49.4895	60.5871	128.292	K00690
speD, AMD1	S-adenosylmethionine decarboxylase	12.9363	69.8463	98.2195	64.5378	39.3587	74.1564	K01611
nicE, maiA	maleate isomerase	48.4706	82.3882	122.656	49.2929	40.2002	50.9664	K01799
rbtD	ribitol 2-dehydrogenase	46.5645	46.997	84.729	80.7266	30.6669	99.9651	K00039
rlmJ	23S rRNA (adenine2030-N6)-methyltransferase	15.5489	20.544	54.656	119.281	43.2426	104.172	K07115
mcrB	5-methylcytosine-specific restriction enzyme B	5.0768	32.1609	75.1998	55.1199	32.0074	140.604	K07452
rsmJ	16S rRNA (guanine1516-N2)-methyltransferase	0.7536	30.848	95.0312	73.7425	53.6739	81.7495	K15984
SRD5A1	3-oxo-5-alpha-steroid 4-dehydrogenase 1	24.2653	44.6627	102.072	75.0716	31.7444	80.9828	K12343
FBP, fbp	fructose-1,6-bisphosphatase I	43.3814	51.6331	88.1181	60.6025	39.4912	92.0529	K03841
norW	nitric oxide reductase FlRd-NAD(+) reductase	0.4762	55.6375	128.4	58.2953	3.5323	84.206	K12265
rnfB	Na+-translocating ferredoxin:NAD+ oxidoreductase subunit B	20.6531	34.6035	48.7608	139.613	17.4211	86.2114	K03616
E3.2.1.96	mannosyl-glycoprotein endo-beta-N-acetylglucosaminidase	4.4287	39.3297	44.6781	87.305	72.8811	79.6231	K01227
mhpC	2-hydroxy-6-oxonona-2,4-dienedioate hydrolase	21.2855	56.4558	90.3833	46.0164	44.1242	84.19	K05714
E1.1.1.65	pyridoxine 4-dehydrogenase	7.7269	33.4142	79.9982	80.8959	15.3489	111.032	K05275
cmoB	tRNA (mo5U34)-methyltransferase	15.1763	36.522	44.7895	89.9966	62.5218	86.0042	K15257
E4.1.1.17, ODC1, speC, speF	ornithine decarboxylase	56.5433	58.2346	66.73	119.967	34.2658	40.0861	K01581
bphH, xylJ, tesE	2-oxopent-4-enoate/cis-2-oxohex-4-enoate hydratase	11.8094	55.5628	99.6787	60.3893	19.627	83.4048	K18364
PRDX3	peroxiredoxin 3	6.7397	39.2478	39.8462	73.6444	44.4977	119.681	K20011
cmpC	bicarbonate transport system ATP-binding protein	22.3787	26.4715	79.8398	102.655	33.4068	73.5755	K11952
cmpD	bicarbonate transport system ATP-binding protein	22.3787	26.4715	79.8398	102.655	33.4068	73.5755	K11953
hsaA	3-hydroxy-9,10-secoandrosta-1,3,5(10)-triene-9,17-dione monooxygenase	18.5809	61.5532	128.683	29.6149	13.5475	79.3805	K16047
dge1	diguanylate cyclase	8.8457	31.5407	60.4596	61.7084	15.4747	143.321	K18967
nhoA	N-hydroxyarylamine O-acetyltransferase	7.3948	27.3199	43.9198	72.6048	39.3843	125.411	K00675
wcaF	putative colanic acid biosynthesis acetyltransferase WcaF	9.7743	21.6974	77.3091	25.843	29.6061	148.651	K03818
E2.3.1.8, pta	phosphate acetyltransferase	30.3163	31.572	53.5875	28.7926	77.2085	111.051	K00625
eda	2-dehydro-3-deoxyphosphogluconate aldolase / (4S)-4-hydroxy-2-oxoglutarate aldolase	47.4304	48.1007	54.8165	65.2284	42.7481	90.6412	K01625
maiA, GSTZ1	maleylacetoacetate isomerase	25.067	54.1565	70.5963	112.648	26.9185	33.5797	K01800
hoxU	[NiFe] hydrogenase diaphorase moiety small subunit	2.3998	27.1198	109.279	32.299	3.6488	123.855	K18006
dprE2	decaprenylphospho-beta-D-erythro-pentofuranosid-2-ulose 2-reductase	5.6208	50.7647	87.2878	21.9268	49.0163	85.1404	K16652
K16881	mannose-1-phosphate guanylyltransferase / phosphomannomutase	6.5277	20.6866	33.9722	121.18	26.6627	88.3087	K16881
nagL	maleylpyruvate isomerase	24.3814	53.4626	68.3452	112.648	23.7807	32.0386	K01801
yihU	4-hydroxybutyrate dehydrogenase / sulfolactaldehyde 3-reductase	7.6952	48.0308	94.9519	53.9624	9.962	81.6995	K08318
cpdA	3',5'-cyclic-AMP phosphodiesterase	8.1393	63.1556	92.2651	18.0705	26.0127	87.2416	K03651
exoM	succinoglycan biosynthesis protein ExoM	5.2788	14.9024	70.843	35.6492	7.7912	154.473	K16556
E2.7.7.65	diguanylate cyclase	3.3162	11.7188	52.0352	68.8626	64.6371	84.9939	K13069
mgtA	phosphatidylinositol alpha 1,6-mannosyltransferase	22.3623	54.5945	59.5303	59.2266	53.8541	55.0101	K12583
SDR16C5	all-trans-retinol dehydrogenase (NAD+)	0	36.4021	72.7673	80.1133	13.9227	76.5452	K15734
malQ	4-alpha-glucanotransferase	35.6376	47.5179	58.2871	46.5957	29.6408	95.6105	K00705
hsaD	4,5:9,10-diseco-3-hydroxy-5,9,17-trioxoandrosta-1(10),2-diene-4-oate hydrolase	7.5563	59.4873	98.68	22.2165	12.5272	84.7062	K16050
dmpP, poxF, tomA5	phenol/toluene 2-monooxygenase (NADH) P5/A5	10.1063	22.1957	40.769	59.1123	70.2991	84.0316	K16246
ubiC	chorismate--pyruvate lyase	0	42.0579	88.9736	20.365	32.4264	92.1275	K03181
nifD	nitrogenase molybdenum-iron protein alpha chain	3.6845	12.559	66.0989	48.3867	5.7242	141.585	K02586
por	protochlorophyllide reductase	8.1457	36.6086	41.5357	77.3672	41.2114	73.9435	K00218
rstB	two-component system, OmpR family, sensor histidine kinase RstB	6.6638	48.7621	78.1488	42.4093	9.3509	90.4709	K07639
prmB	propane monooxygenase reductase component	10.1063	17.9203	38.5799	59.1123	68.9207	84.0316	K18225
tpx	thiol peroxidase, atypical 2-Cys peroxiredoxin	5.9539	28.1318	43.0828	39.7601	71.3186	84.7939	K11065
cymAb	p-cymene methyl-monooxygenase electron transfer component	9.5925	17.9203	37.703	59.1123	67.9793	82.9636	K18293
ubiX, bsdB, PAD1	flavin prenyltransferase	12.3341	25.5696	45.1152	51.3463	68.5076	73.5156	K03186
por, nifJ	pyruvate-ferredoxin/flavodoxin oxidoreductase	28.6643	33.3154	56.8213	65.3296	19.8436	87.4208	K03737
E3.3.2.8	limonene-1,2-epoxide hydrolase	3.2886	36.9449	52.8661	37.2631	63.542	71.5729	K10533
nat	arylamine N-acetyltransferase	0	17.4422	38.3055	48.4753	34.1656	122.579	K00622
tphA1	terephthalate 1,2-dioxygenase reductase component	9.5925	14.9764	37.703	59.1123	66.18	82.9636	K18077
E1.1.1.387	L-serine 3-dehydrogenase (NAD+)	4.1057	37.3068	88.5664	48.9811	6.4948	78.6793	K19711
bphI, xylK, nahM, tesG	4-hydroxy-2-oxovalerate/4-hydroxy-2-oxohexanoatealdolase	9.2347	27.34	83.1168	74.8976	0.7971	71.976	K18365
bphJ, xylQ, nahO, tesF	acetaldehyde/propanal dehydrogenase	20.4245	42.23	82.4929	50.5511	8.5038	72.4859	K18366
hsaC	3,4-dihydroxy-9,10-secoandrosta-1,3,5(10)-triene-9,17-dione 4,5-dioxygenase	6.5782	41.9946	73.427	59.5804	15.2435	59.5226	K16049
nifK	nitrogenase molybdenum-iron protein beta chain	0.3481	11.3732	62.422	35.3412	4.7372	133.69	K02591
adh1	alcohol dehydrogenase	5.2208	9.6631	32.5185	73.7623	57.3165	73.0891	K19954
RETSAT	all-trans-retinol 13,14-reductase	8.6199	44.5778	47.0435	33.721	43.9522	76.3268	K09516
hyaB, hybC	hydrogenase large subunit	0.5333	14.8425	32.2074	78.4931	49.3063	70.5232	K06281
hoxF	[NiFe] hydrogenase diaphorase moiety large subunit	11.9282	41.7163	81.7474	36.6624	8.9004	75.3882	K18005
ptb	phosphate butyryltransferase	4.0905	14.4917	47.3455	28.1547	55.4523	98.8095	K00634
PIP5KL1	phosphatidylinositol-4-phosphate 5-kinase-like protein 1	0	13.7902	74.4206	17.8257	0.0684	136.019	K13712
pglC	undecaprenyl phosphate N,N'-diacetylbacillosamine 1-phosphate transferase	9.6098	23.1935	45.1011	44.2947	9.9221	116.154	K15915
PTGS2, COX2	prostaglandin-endoperoxide synthase 2	4.5356	60.1039	91.4111	46.2149	2.5424	37.5699	K11987
K08303	putative protease	2.8377	30.9335	43.4454	65.0144	16.1358	82.3092	K08303
K16153	glycogen phosphorylase/synthase	25.4217	27.8152	31.3738	97.2771	15.131	65.3021	K16153
narX	two-component system, NarL family, nitrate/nitrite sensor histidinekinase NarX	0	10.8633	63.8814	31.377	5.7111	123.939	K07673
hoxY	NAD-reducing hydrogenase small subunit	2.835	24.3971	97.9539	26.7493	1.8111	84.4909	K18007
acdH	short/branched chain acyl-CoA dehydrogenase	9.6152	44.0913	61.4475	72.7934	14.7421	42.2003	K11410
K14136	decaprenyl-phosphate phosphoribosyltransferase	28.7217	29.2512	40.399	29.0582	49.7953	86.0981	K14136
E3.1.21.7, nfi	deoxyribonuclease V	0	32.2369	37.7047	39.5879	51.1794	73.859	K05982
iucD	lysine N6-hydroxylase	0	7.7893	36.2995	76.5193	46.4589	64.3399	K03897
ybaK, ebsC	Cys-tRNA(Pro)/Cys-tRNA(Cys) deacylase	6.5198	23.231	44.1147	46.49	53.3636	63.4868	K03976
spnN, oleW	dTDP-3,4-didehydro-2,6-dideoxy-alpha-D-glucose 3-reductase	51.5124	66.7848	79.101	19.2775	15.6522	48.308	K13327
yiaC	putative acetyltransferase	0	25.4545	42.1819	27.5803	43.6221	89.4691	K03826
tupC, vupC	tungstate transport system ATP-binding protein	49.6522	59.698	67.1723	53.1497	18.3005	25.3132	K06857
E3.1.3.41	4-nitrophenyl phosphatase	9.5762	12.1701	37.5728	57.6393	45.8519	69.0906	K01101
treC	trehalose-6-phosphate hydrolase	19.423	32.8274	38.9659	33.3076	56.0436	60.0859	K01226
actVA5	two-component flavin-dependent monooxygenase	10.9419	31.1559	77.1641	26.4612	7.6155	73.8343	K14630
iucC	aerobactin synthase	0	5.715	34.6778	53.7431	48.5034	72.2423	K03895
sad	succinate-semialdehyde dehydrogenase	15.3052	37.9136	77.9569	16.9197	5.2554	75.7862	K08324
NEK1_4_5	NIMA (never in mitosis gene a)-related kinase 1/4/5	16.5908	26.7681	29.0183	83.4937	35.8726	37.39	K08857
bphC	biphenyl-2,3-diol 1,2-dioxygenase	6.5782	40.1398	72.79	24.6866	15.2435	59.5226	K00462
PXDN, VPO1	peroxidase	7.098	15.0564	34.6885	47.3436	50.2894	59.9635	K19511
mnmC	tRNA 5-methylaminomethyl-2-thiouridine biosynthesis bifunctional protein	19.4829	26.3537	26.8567	88.5954	27.9205	37.093	K15461
arnB, pmrH	UDP-4-amino-4-deoxy-L-arabinose-oxoglutarate aminotransferase	6.6945	16.2968	43.1669	64.5894	27.1025	53.8813	K07806
entD	enterobactin synthetase component D	7.4275	9.4434	43.4463	30.0166	41.6658	77.0727	K02362
tsdA	thiosulfate dehydrogenase	23.131	26.1129	42.4193	49.5248	10.2064	72.427	K19713
pseG	UDP-2,4-diacetamido-2,4,6-trideoxy-beta-L-altropyranose hydrolase	0.5302	21.4975	40.222	59.9827	15.4791	62.2579	K15897
nudE	ADP-ribose diphosphatase	1.9717	24.7212	39.3835	18.2427	36.0765	79.6253	K08312
yfbR	5'-deoxynucleotidase	12.1588	21.7972	34.7733	22.3461	43.4934	73.6162	K08722
fas	fatty acid synthase, bacteria type	18.7432	23.3445	28.4675	34.1442	45.338	63.9159	K11533
fabY	acetoacetyl-[acyl-carrier protein] synthase	18.7432	23.3445	28.4675	34.1442	45.338	63.9159	K18473
epmC	elongation factor P hydroxylase	0	7.9135	41.9	58.9256	8.6758	77.2276	K09906
astE	succinylglutamate desuccinylase	0	14.5168	40.357	17.8027	47.9544	73.4614	K05526
etk-wzc	tyrosine-protein kinase Etk/Wzc	6.5081	38.4609	48.754	12.5269	24.1894	66.2961	K16692
todE	3-methylcatechol 2,3-dioxygenase	2.8452	30.0355	72.0146	22.7573	3.8185	58.9526	K16270
phoQ	two-component system, OmpR family, sensor histidine kinase PhoQ	0.5999	25.2655	42.9121	29.7203	13.363	76.2893	K07637
dfx	superoxide reductase	0	7.3348	37.9669	16.5465	39.0472	82.3461	K05919
K14330	fatty aldehyde-generating acyl-ACP reductase	1.0642	6.7857	45.374	20.7252	34.931	74.7825	K14330
E2.4.1.213	glucosylglycerol-phosphate synthase	2.1373	6.1468	30.8614	76.0286	2.7245	66.051	K03692
rutF	flavin reductase	0	58.9428	65.8426	14.6681	9.0006	32.8247	K09024
E1.12.7.2S	ferredoxin hydrogenase small subunit	0	18.8992	29.8325	33.5196	16.4087	79.9146	K00534
cdgJ	c-di-GMP phosphodiesterase	3.6476	30.1956	41.1871	28.9787	4.7917	72.5036	K07181
gfo	glucose-fructose oxidoreductase	6.8064	50.4839	67.9771	32.4577	9.7785	15.9586	K00118
iucB	acetyl CoA:N6-hydroxylysine acetyl transferase	0	7.878	35.7069	31.3925	33.4354	67.055	K03896
DVR	divinyl chlorophyllide a 8-vinyl-reductase	0	24.7279	76.2522	22.6924	0.149	51.642	K19073
rlmG	23S rRNA (guanine1835-N2)-methyltransferase	5.1162	8.9592	32.0185	20.3062	44.4145	66.2853	K11391
PLD1_2	phospholipase D1/2	5.1873	16.8452	46.9688	22.1247	6.0812	78.3113	K01115
pseI, neuB3	pseudaminic acid synthase	4.6038	25.3683	43.0057	25.4084	17.1609	58.1254	K15898
ERCC2, XPD	DNA excision repair protein ERCC-2	4.4753	18.9398	35.5092	31.3007	12.5413	69.2735	K10844
cmtE	HOMODA hydrolase	16.5802	20.5668	39.5861	21.1456	5.0524	77.6686	K10623
iucA	N2-citryl-N6-acetyl-N6-hydroxylysine synthase	0	8.2026	33.4641	20.0205	32.8451	68.1039	K03894
mvpA, vapC	tRNA(fMet)-specific endonuclease VapC	0	44.489	45.1839	3.4532	12.9882	54.8874	K18828
oxa	beta-lactamase class D	1.9682	18.1314	30.0843	26.1992	20.4026	61.9377	K17838
ICMT, STE14	protein-S-isoprenylcysteine O-methyltransferase	0	15.0332	44.1006	16.5316	2.2967	75.3143	K00587
pseC	UDP-4-amino-4,6-dideoxy-L-N-acetyl-beta-L-altrosamine transaminase	4.3763	29.5913	32.5057	15.9914	22.6076	50.1652	K15895
astB	succinylarginine dihydrolase	4.1648	12.4256	33.6618	13.6875	10.8555	76.0531	K01484
E3.5.5.7	aliphatic nitrilase	10.4884	30.933	49.1557	43.4234	5.3846	15.9514	K01502
mdoC	glucans biosynthesis protein C	0	12.0349	31.9196	16.4183	17.9791	66.0989	K11941
waaH	heptose III glucuronosyltransferase	0	12.5371	35.1713	22.3299	0	74.1118	K19354
HIS4	phosphoribosyl-ATP pyrophosphohydrolase / phosphoribosyl-AMP cyclohydrolase / histidinol dehydrogenase	8.6175	25.2377	31.4762	14.726	17.2975	52.0871	K14152
MAN2C1	alpha-mannosidase	1.6988	16.3688	17.7928	66.2057	18.1736	20.1115	K01191
capD	UDP-glucose 4-epimerase	16.8004	19.234	29.0574	36.0163	13.5599	39.1386	K17716
caiA	crotonobetainyl-CoA dehydrogenase	0	29.614	52.7736	14.9304	0.2984	38.1722	K08297
MGLL	acylglycerol lipase	0	9.6681	33.719	15.3253	2.3795	68.1115	K01054
ich-P	itaconyl-CoA hydratase / mesaconyl-C4 CoA hydratase	33.9007	34.9536	38.5409	8.479	8.6876	35.9307	K18291
sqhC	sporulenol synthase	6.5003	36.6539	51.8664	19.7296	7.961	10.129	K18115
stpA	glucosylglycerol 3-phosphatase	0	7.8836	32.8932	15.3105	0	69.2089	K05978
RDH11	retinol dehydrogenase 11	0	8.1623	30.5504	23.0803	0.9042	61.4067	K11152
draT	NAD+---dinitrogen-reductase ADP-D-ribosyltransferase	0	9.1577	32.7518	8.9714	0	69.1541	K05951
dusC	tRNA-dihydrouridine synthase C	5.1883	42.8948	58.4241	6.0513	5.6169	6.683	K05541
PIP5K	1-phosphatidylinositol-4-phosphate 5-kinase	0	8.843	43.0612	0	0	65.0263	K00889
plc	phospholipase C	5.3358	21.5172	24.1943	49.854	4.5873	14.7312	K01114
nudJ	phosphatase NudJ	1.192	31.1884	67.8616	3.0944	1.3935	10.376	K12152
FDFT1	farnesyl-diphosphate farnesyltransferase	1.4973	17.6728	18.1351	28.7822	14.2121	34.0264	K00801
pglD	UDP-N-acetylbacillosamine N-acetyltransferase	0	19.5277	35.4894	0	0	55.5005	K15913
L2HGDH	2-hydroxyglutarate dehydrogenase	9.0669	15.25	15.7002	30.8393	16.2712	31.9151	K00109
wbpB	UDP-N-acetyl-2-amino-2-deoxyglucuronate dehydrogenase	0.497	26.6591	51.609	13.2082	7.0447	9.6457	K13016
pdxB	erythronate-4-phosphate dehydrogenase	3.1377	28.884	53.4454	4.0458	10.2099	11.4043	K03473
narQ	two-component system, NarL family, nitrate/nitrite sensor histidinekinase NarQ	0	5.6562	30.261	13.6335	1.5017	56.6279	K07674
ABCC1	ATP-binding cassette, subfamily C (CFTR/MRP), member 1	2.487	29.5647	63.6347	1.4441	0.3025	10.8657	K05665
crtP	diapolycopene oxygenase	1.8068	4.7423	12.1918	43.7954	16.5658	25.7272	K10210
soxG	sarcosine oxidase, subunit gamma	8.5292	11.7389	21.1067	44.0072	11.17	12.6527	K00305
E2.7.11.-	protein-serine/threonine kinase	20.6434	25.561	44.9673	4.8404	3.1485	18.0259	K08286
lpxM, msbB	lauroyl-Kdo2-lipid IVA myristoyltransferase	0.8142	10.3267	21.8031	7.4926	7.7182	49.0849	K02560
dgkA, DGK	diacylglycerol kinase (ATP)	0	15.6333	21.9577	47.0855	5.2008	6.4724	K00901
APA1_2	sulfate adenylyltransferase (ADP) / ATP adenylyltransferase	9.2513	28.1646	55.3609	4.8792	1.5405	5.6708	K00988
tauX	taurine dehydrogenase small subunit	8.3557	20.2418	56.0465	0	1.4371	11.2887	K07255
eryG	erythromycin 3''-O-methyltransferase	0	25.8701	42.4687	17.4468	0.768	1.7771	K14369
PCYT1	choline-phosphate cytidylyltransferase	0	25.7472	42.8597	17.2659	0.2105	1.6195	K00968
NVD, DAF36	cholesterol 7-desaturase	0	30.6644	48.0288	3.13	1.4075	2.1872	K14938
mvhA, vhuA, vhcA	F420-non-reducing hydrogenase large subunit	0.3662	17.3812	44.8628	16.5753	1.1684	4.2278	K14126
tmcA	tRNA(Met) cytidine acetyltransferase	0.595	18.2716	52.4686	0	5.1706	8.0075	K06957
cobD	threonine-phosphate decarboxylase	3.0652	6.2981	7.3941	25.0173	20.7779	22.8607	K04720
mqnB	futalosine hydrolase	0	11.4295	20.6641	1.3813	10.6577	33.5351	K11783
andAd	anthranilate 1,2-dioxygenase small subunit	1.1121	21.2407	22.707	18.5159	2.5823	11.754	K16320
wecG, rffM	UDP-N-acetyl-D-mannosaminouronate:lipid I N-acetyl-D-mannosaminouronosyltransferase	1.341	15.8217	17.2964	3.3529	9.7445	29.423	K02852
mcsB	protein arginine kinase	1.5188	10.6059	14.1393	1.0661	23.0229	25.5666	K19405
EPHX2	soluble epoxide hydrolase / lipid-phosphate phosphatase	0	19.261	47.6985	1.1031	0.1712	1.6601	K08726
aac3-I	aminoglycoside 3-N-acetyltransferase I	9.7641	23.1136	43.2593	0	0.0671	2.8581	K03395
PHO	acid phosphatase	1.4643	6.5779	19.5713	3.1888	12.9583	25.3286	K01078
TPP1, CLN2	tripeptidyl-peptidase I	1.1121	16.6299	32.3646	4.2946	0	14.0683	K01279
iaaM	tryptophan 2-monooxygenase	4.3631	18.3026	42.0247	3.3093	0.4482	2.0118	K00466
nocJ	nocardicin-A epimerase	0	17.6036	41.9541	0	0.0292	0.7449	K19105
K10253	DOPA 4,5-dioxygenase	10.1215	18.2672	25.7318	1.4708	5.5856	7.1446	K10253
PMA1, PMA2	H+-transporting ATPase	1.4591	11.7299	21.542	0	3.2863	21.611	K01535
gspK	glucosamine kinase	0	6.6059	11.9102	34.8638	0	3.5828	K18676
mtnC, ENOPH1	enolase-phosphatase E1	0	1.9754	11.2319	36.7897	3.1707	3.6152	K09880
TGL4	TAG lipase / steryl ester hydrolase / phospholipase A2 / LPA acyltransferase	0.7647	2.2415	3.6831	34.3746	0.0441	16.133	K14674
TGL3	TAG lipase / lysophosphatidylethanolamine acyltransferase	0.7647	2.2415	3.5176	34.3746	0.0441	15.6463	K14675
E3.2.1.89	arabinogalactan endo-1,4-beta-galactosidase	0	6.6493	8.0802	34.7189	2.2347	2.7366	K01224
saeS	two-component system, OmpR family, sensor histidine kinase SaeS	0	4.028	7.3655	0	16.2428	25.4698	K10681
ABCB1, CD243	ATP-binding cassette, subfamily B (MDR/TAP), member 1	0	12.3522	12.6831	17.9092	3.6641	5.7064	K05658
wcaB	putative colanic acid biosynthesis acetyltransferase WcaB	0	2.6693	11.2174	0	13.6464	24.423	K03819
trcS	two-component system, OmpR family, sensor histidine kinase TrcS	0	3.0604	6.4793	0	15.4225	24.9081	K07656
dkgA	2,5-diketo-D-gluconate reductase A	1.341	1.9338	6.029	35.7528	1.4981	4.447	K06221
PDC, pdc	pyruvate decarboxylase	0	0.804	1.3713	46.004	0.4948	0.6071	K01568
STK38, NDR	serine/threonine kinase 38	12.5164	15.4669	23.5488	1.5573	0.1032	8.4109	K08790
HERC2	E3 ubiquitin-protein ligase HERC2	0	13.1045	15.6666	5.4698	2.9061	7.3922	K10595
RPB1, POLR2A	DNA-directed RNA polymerase II subunit RPB1	8.3592	15.0083	17.3329	1.6209	2.6667	6.7374	K03006
RRM1	ribonucleoside-diphosphate reductase subunit M1	7.4442	15.9364	16.9288	0	0	9.9738	K10807
SGK2	serum/glucocorticoid-regulated kinase 2	7.2093	12.938	18.4177	1.9254	0.6213	8.009	K13303
rlmM	23S rRNA (cytidine2498-2'-O)-methyltransferase	1.8662	2.1038	7.3934	22.8937	1.6679	6.1729	K06968
rhaD	rhamnulose-1-phosphate aldolase	6.7549	8.9819	9.4515	0	8.4427	11.1736	K01629
CPK	calcium-dependent protein kinase	0	10.7747	15.8423	1.3577	0	9.9956	K13412
AKT	RAC serine/threonine-protein kinase	7.2093	12.5592	16.14	1.9254	0.4264	6.5314	K04456
CMPK1, UMPK	UMP-CMP kinase	8.2154	11.0199	18.9145	0	0.0948	7.1542	K13800
CAMK1	calcium/calmodulin-dependent protein kinase I	0.6974	7.9055	17.1778	1.3577	0	9.8098	K08794
MCM3	DNA replication licensing factor MCM3	2.0883	7.6541	13.7054	2.1636	0.0402	12.5839	K02541
UBE1, UBA1	ubiquitin-activating enzyme E1	0	6.8668	17.8435	0	0.7389	10.3519	K03178
TOP3	DNA topoisomerase III	1.6887	12.1555	15.3234	0.706	0.1442	7.288	K03165
CHD7	chromodomain-helicase-DNA-binding protein 7	3.125	9.0865	14.2454	4.5603	0	7.3019	K14437
pht5	4,5-dihydroxyphthalate decarboxylase	0.551	3.4641	8.7145	7.3635	1.8725	13.7304	K04102
araB	L-ribulokinase	3.0395	9.5591	12.5133	0.9569	3.6579	8.3943	K00853
cpmB, carB	carboxymethylproline synthase	2.5568	7.7634	15.832	0.6731	0.8363	9.438	K18317
thnE	carboxymethylproline synthase	2.5568	7.7634	15.832	0.6731	0.8363	9.438	K18583
E7.6.2.1	phospholipid-translocating ATPase	0	6.0047	16.7875	0	0	11.4499	K01530
RPC1, POLR3A	DNA-directed RNA polymerase III subunit RPC1	6.8393	8.7326	17.6355	0	0	7.3594	K03018
DDX56, DBP9	ATP-dependent RNA helicase DDX56/DBP9	0	10.849	11.2791	4.6043	0.1595	6.6561	K14810
NXN	nucleoredoxin	3.6476	10.6763	16.1526	1.039	0	5.4166	K17609
ADAM33	disintegrin and metalloproteinase domain-containing protein 33	0	1.1449	6.9481	0	0	24.5123	K08616
PDIA6, TXNDC7	protein disulfide-isomerase A6	0	4.2408	6.2652	18.8263	0	2.7349	K09584
xynC	glucuronoarabinoxylan endo-1,4-beta-xylanase	0	1.4477	6.4432	0	1.2037	22.9047	K15924
GME	GDP-D-mannose 3', 5'-epimerase	0	10.4729	15.5112	0	0	5.9717	K10046
CDC2L	cell division cycle 2-like	0	1.656	3.6975	24.8198	0.1268	0.5449	K08818
6GAL	galactan endo-1,6-beta-galactosidase	0	1.4477	6.4432	0	0	22.9047	K18579
HECTD1	E3 ubiquitin-protein ligase HECTD1	9.5991	11.9159	13.4721	0	0	5.2035	K12231
ATP2B	P-type Ca2+ transporter type 2B	2.0883	6.0432	12.3942	1.93	0.0402	9.7206	K05850
nagH	salicylate 5-hydroxylase small subunit	0	4.0252	4.1768	18.5159	0	3.1894	K18243
ATP1A	sodium/potassium-transporting ATPase subunit alpha	0.3428	8.2088	13.9087	0	1.0639	6.6259	K01539
dgkA	undecaprenol kinase	0	0.1937	2.4116	20.0227	1.9551	4.1021	K00887
irp5, ybtE	yersiniabactin salicyl-AMP ligase	0	1.0927	5.0901	17.9957	1.452	2.7868	K04783
RPS6KB	ribosomal protein S6 kinase beta	0.5772	8.7145	14.0231	0	0.3023	5.3438	K04688
XR	D-xylose reductase	2.8545	5.712	5.8126	4.5611	2.7981	8.9189	K17743
STK24_25_MST4	serine/threonine-protein kinase 24/25/MST4	6.3718	7.0079	13.1213	1.3694	0	5.4031	K08838
UPF1, RENT1	regulator of nonsense transcripts 1	1.7881	7.9402	13.6544	0	0	5.1583	K14326
SNRNP200, BRR2	pre-mRNA-splicing helicase BRR2	3.4142	5.0205	12.246	1.2708	0.188	7.3854	K12854
CMAH	CMP-N-acetylneuraminate monooxygenase	0	2.261	3.1894	18.7979	0.7444	1.0926	K08080
wbbL	N-acetylglucosaminyl-diphospho-decaprenol L-rhamnosyltransferase	2.0293	5.885	7.6316	2.8813	2.5547	6.3342	K16870
pvdA, SIDA	L-ornithine N5-monooxygenase	0	0.553	2.0934	22.5296	0	0.1085	K10531
CTSB	cathepsin B	0	7.5433	8.962	0	3.1279	4.8707	K01363
SMS	spermine synthase	0	0.3142	13.8131	0	0	10.2555	K00802
PPP4C	serine/threonine-protein phosphatase 4 catalytic subunit	0	8.1785	10.0426	0	0	5.9754	K15423
USP34	ubiquitin carboxyl-terminal hydrolase 34	2.5688	3.2897	11.3619	2.4314	0	6.6369	K11853
NAA20, NAT3	N-terminal acetyltransferase B complex catalytic subunit	2.1394	3.9293	5.5339	8.4095	0.2462	5.3853	K17972
PRKAA, AMPK	5'-AMP-activated protein kinase, catalytic alpha subunit	3.228	5.7425	9.8881	2.2531	0	5.4826	K07198
ACLY	ATP citrate (pro-S)-lyase	0	7.4369	11.2301	0	1.0374	3.4092	K01648
MOGAT2, MGAT2	2-acylglycerol O-acyltransferase 2	3.8396	6.7933	11.6815	0	0.1108	4.4788	K14457
tphA3	terephthalate 1,2-dioxygenase oxygenase component beta subunit	0	8.4498	10.1561	0	0	4.1284	K18075
DRS2, ATP8A	phospholipid-transporting ATPase	0	3.7598	9.9386	0	0	8.88	K14802
MAN2B1, LAMAN	lysosomal alpha-mannosidase	0	6.9735	10.5566	1.5269	0.1032	3.3945	K12311
dsdA	D-serine dehydratase	0	0.8782	1.2888	19.5075	0	0.6568	K01753
CTSA, CPY	cathepsin A (carboxypeptidase C)	0	7.9799	9.3288	0	0	4.9854	K13289
MIOX	inositol oxygenase	0.6079	5.9069	7.9069	1.059	2.558	4.6969	K00469
CSNK2A	casein kinase II subunit alpha	0	6.7803	9.7879	1.5573	0	3.826	K03097
wbdA, wbpX, mtfA	alpha-1,2-mannosyltransferase/rhamnosyltransferase	0.4291	2.2639	4.5648	0	4.8401	10.1798	K12993
CDKL	cyclin-dependent kinase-like	2.3184	6.9998	9.7111	0	0	5.1025	K08824
UBE2D, UBC4, UBC5	ubiquitin-conjugating enzyme E2 D	2.5962	6.4693	8.798	0.5653	0	5.6671	K06689
SMARCA5, SNF2H, ISWI	SWI/SNF-related matrix-associated actin-dependent regulator of chromatin subfamily A member 5	0	5.9299	9.966	0	0.319	5.0472	K11654
AASS	alpha-aminoadipic semialdehyde synthase	0	4.9793	6.3084	6.7883	0.2105	2.9124	K14157
TER, TSC13, CER10	very-long-chain enoyl-CoA reductase	0	0.354	0.9472	19.4146	0	0.1988	K10258
SCPL-II	serine carboxypeptidase-like clade II	0	6.381	8.822	0	0	5.5715	K16297
BRSK	BR serine/threonine kinase	0	8.7218	9.0029	0	0	2.9508	K08796
HDAC1_2	histone deacetylase 1/2	2.3686	6.138	7.6846	2.9357	0.376	3.4334	K06067
HACD, PHS1, PAS2	very-long-chain (3R)-3-hydroxyacyl-CoA dehydratase	4.9426	5.6732	10.0173	0	1.5208	3.3488	K10703
CSNK1, CKI	casein kinase 1	0	5.4484	9.8501	0	0	5.0896	K02218
POLE	DNA polymerase epsilon subunit 1	2.6821	5.6401	11.2089	0	0	3.4634	K02324
SGK1	serum/glucocorticoid-regulated kinase 1	0.5772	5.6895	11.0098	0	0.3023	3.3039	K13302
DHFR-TS	dihydrofolate reductase / thymidylate synthase	0	3.3107	10.8755	1.7552	0.7561	3.6049	K13998
dmpD, xylF	2-hydroxymuconate-semialdehyde hydrolase	0	4.0074	9.2215	0.7458	1.9165	4.2936	K10216
carC	2-hydroxy-6-oxo-6-(2'-aminophenyl)hexa-2,4-dienoate hydrolase	0	4.0074	9.2215	0.7458	1.9165	4.2936	K15756
USP9_24	ubiquitin carboxyl-terminal hydrolase 9/24	2.5688	2.9283	8.7558	2.4314	0	5.5268	K11840
PPM1L, PP2CE	protein phosphatase 1L	0	4.9342	6.5768	1.3462	0.1012	6.3619	K17506
adaA	AraC family transcriptional regulator, regulatory protein of adaptative response / methylphosphotriester-DNA alkyltransferase methyltransferase	0	0.3628	4.6613	10.4765	0.0563	3.7406	K13530
padB	phenylacetyl-CoA:acceptor oxidoreductase	3.7098	4.3418	5.4826	7.0197	0.1128	2.2255	K18361
bls	(carboxyethyl)arginine beta-lactam-synthase	0	0.3224	11.2104	0	0	7.5376	K12674
cpmA, carA	carbapenam-3-carboxylate synthase	0	0.3224	11.2104	0	0	7.5376	K18316
thnM	carbapenam-3-carboxylate synthase	0	0.3224	11.2104	0	0	7.5376	K18582
mfnE	5-(aminomethyl)-3-furanmethanol phosphate kinase	0	3.1109	3.3486	3.8369	3.0998	5.5162	K07144
SMARCA2_4	SWI/SNF-related matrix-associated actin-dependent regulator ofchromatin subfamily A member 2/4	0	4.0581	10.4862	0	0	4.2024	K11647
todF	2-hydroxy-6-oxohepta-2,4-dienoate hydrolase	0	2.3062	9.2215	0.7458	1.9165	4.2936	K10702
etbD	2-hydroxy-6-oxo-octa-2,4-dienoate hydrolase	0	2.3062	9.2215	0.7458	1.9165	4.2936	K18092
CPVL	vitellogenic carboxypeptidase-like protein	0	6.3496	7.5752	0	0.8191	3.5563	K09645
HECTD4	E3 ubiquitin-protein ligase HECTD4	0.61	3.7758	9.7007	0	0.6689	4.1083	K17849
DDX3X, bel	ATP-dependent RNA helicase DDX3X	0	5.5642	9.121	0	0.1658	3.1844	K11594
PMPCB, MAS1	mitochondrial-processing peptidase subunit beta	0.894	5.6239	8.9609	0	0	3.4069	K17732
POLD1	DNA polymerase delta subunit 1	0	5.7522	8.5459	0	0	3.5056	K02327
phoN	acid phosphatase (class A)	0	2.5451	3.3297	0	2.2535	9.5639	K09474
BLM, RECQL3, SGS1	bloom syndrome protein	0.7171	3.5596	8.8699	1.5128	0	3.7133	K10901
HECT	other hect domain ubiquitin protein ligase E3	0	3.7758	9.7007	0	0	4.1083	K03874
K01954	carbamoyl-phosphate synthase	4.7372	6.1064	8.3274	0	0.1385	2.9485	K01954
MTR4, SKIV2L2	ATP-dependent RNA helicase DOB1	3.3823	3.9158	8.4695	0.9064	0.015	3.9982	K12598
CAS1	cycloartenol synthase	0	0.9379	1.4186	13.5266	0	1.3141	K01853
MBTPS1	membrane-bound transcription factor site-1 protease	0	5.4894	7.2403	0.9928	0	3.2818	K08653
COASY	phosphopantetheine adenylyltransferase / dephospho-CoA kinase	0	4.6604	9.1019	0	0	3.2063	K02318
ARSI_J	arylsulfatase I/J	0	5.2545	7.0985	0	0	4.5631	K12375
URA2	carbamoyl-phosphate synthase / aspartate carbamoyltransferase	4.7372	6.1064	8.2033	0	0	2.4618	K11541
STE11	mitogen-activated protein kinase kinase kinase	0	5.9226	7.3046	0	0.1831	3.268	K11228
MESO1, ERG25	methylsterol monooxygenase	0	6.0369	6.2591	0	1.4009	2.9433	K07750
bioJ	pimeloyl-[acyl-carrier protein] methyl ester esterase	0	0.9576	10.843	0.6537	0	4.098	K19561
entE, dhbE, vibE, mxcE	2,3-dihydroxybenzoate-AMP ligase	0	0.0856	3.8667	0	0	12.4613	K02363
BRIP1, BACH1, FANCJ	fanconi anemia group J protein	1.2407	5.6243	6.3074	1.0806	0.4844	2.7656	K15362
ZDHHC	palmitoyltransferase	2.0492	3.5834	5.4629	4.2932	0	2.8833	K18932
ped	(S)-1-phenylethanol dehydrogenase	0	3.5359	9.751	0	0.1248	2.7992	K14746
PPP3C, CNA	serine/threonine-protein phosphatase 2B catalytic subunit	0	5.0086	7.9134	0	0.0605	3.1822	K04348
ACACA	acetyl-CoA carboxylase / biotin carboxylase 1	1.346	2.3672	6.8472	2.2062	0	4.7395	K11262
ZDHHC13_17, HIP14	palmitoyltransferase ZDHHC13/17	0	2.4479	8.8172	0	0	4.5396	K20032
PDE4	cAMP-specific phosphodiesterase 4	1.4249	2.3829	6.218	2.9658	0	3.99	K13293
DHX8, PRP22	ATP-dependent RNA helicase DHX8/PRP22	1.2966	3.8157	6.6593	0	0.0249	5.0327	K12818
DHX38, PRP16	pre-mRNA-splicing factor ATP-dependent RNA helicase DHX38/PRP16	0	4.1394	6.9232	0	0	4.1864	K12815
WAXY	granule-bound starch synthase	0	4.509	8.0125	1.6209	0	1.063	K13679
LSC1	succinyl-CoA synthetase alpha subunit	2.4318	2.8893	3.3541	6.3539	0.7018	1.898	K01899
FPGS	folylpolyglutamate synthase	0	6.1412	6.3288	0	0	2.6917	K01930
REV3L, POLZ	DNA polymerase zeta	0	4.4629	7.6813	0	0	2.8961	K02350
PIKFYVE, FAB1	1-phosphatidylinositol-3-phosphate 5-kinase	0	4.7903	6.6557	0	0	3.4459	K00921
CPA2	carboxypeptidase A2	3.2019	3.7853	8.9013	0	0.1032	1.9518	K01298
DDX47, RRP3	ATP-dependent RNA helicase DDX47/RRP3	0	3.8751	5.0876	0	0.849	4.8354	K14777
JOSD	josephin	0	0.8193	4.5829	6.9064	0.9563	1.2897	K15235
ENTPD2	adenosinetriphosphatase	0	4.5827	6.5858	0	0	3.327	K01509
DDX5, DBP2	ATP-dependent RNA helicase DDX5/DBP2	0	2.9164	4.367	2.9971	1.3774	2.7841	K12823
TOP2	DNA topoisomerase II	0	2.0557	4.4442	5.2949	0.009	2.6161	K03164
UBR4, ZUBR1	E3 ubiquitin-protein ligase UBR4	0	3.3371	6.8421	1.5885	0.1284	2.4906	K10691
IL4I1	L-amino-acid oxidase	0	1.1622	1.6314	11.0589	0	0.4172	K03334
SNF1	carbon catabolite-derepressing protein kinase	0	5.0753	6.1126	0	0	3.072	K12761
TNNI3K	serine/threonine-protein kinase TNNI3K	0	0.322	1.4475	12.0862	0	0.3468	K17535
mgtA, mgtB	P-type Mg2+ transporter	0	0.1265	5.9968	0	3.2863	4.2679	K01531
XRN2, RAT1	5'-3' exoribonuclease 2	0	2.8371	5.2252	2.9497	0	2.6535	K12619
CDC15	cell division control protein CDC15	0.9029	4.5197	5.8551	0.7864	0	2.3382	K06683
MAP2K1, MEK1	mitogen-activated protein kinase kinase 1	0	0.92	5.8004	0	0	6.7528	K04368
folM	dihydromonapterin reductase / dihydrofolate reductase	0	0.4219	5.8513	2.5214	0	4.6449	K13938
LTA4H	leukotriene-A4 hydrolase	0	4.5694	6.5345	0	0	2.2916	K01254
HUWE1, MULE, ARF-BP1	E3 ubiquitin-protein ligase HUWE1	0	3.4443	5.9282	0	0.0403	3.9557	K10592
LIG3	DNA ligase 3	0.9753	4.2523	5.0011	1.2126	0.7881	2.0851	K10776
ATM, TEL1	serine-protein kinase ATM	0	0.2862	5.8877	0	0	7.1069	K04728
SMO2	plant 4alpha-monomethylsterol monooxygenase	0	0.186	7.2636	0	0	5.8097	K14424
GOT1	aspartate aminotransferase, cytoplasmic	0	4.4032	4.6334	0	0	4.2165	K14454
POLQ	DNA polymerase theta	0	4.6043	6.5267	0	0	2.0833	K02349
RIOX1, NO66	bifunctional lysine-specific demethylase and histidyl-hydroxylase NO66	0	3.8855	6.8178	0	0	2.4576	K16914
PPIL4	peptidyl-prolyl cis-trans isomerase-like 4	0	4.2998	6.3484	0	0	2.2495	K12735
ATP2A	P-type Ca2+ transporter type 2A	1.4591	3.4366	6.4549	0	0.0504	2.8676	K05853
MDH1	malate dehydrogenase	2.8276	3.7433	5.7949	1.2314	0	2.0143	K00025
dddL	dimethylpropiothetin dethiomethylase	0	0.3367	4.5911	1.2362	3.1408	3.4657	K16953
ACSBG	long-chain-fatty-acid--CoA ligase ACSBG	0	1.5423	3.9637	3.8002	0	3.3333	K15013
SUR2	sphinganine C4-monooxygenase	0	0.186	7.152	0	0	5.2078	K04713
WRN, RECQL2	werner syndrome ATP-dependent helicase	0	4.07	5.9132	0	0	2.5625	K10900
UGCG	ceramide glucosyltransferase	0	0.5714	3.6538	0	1.846	6.4372	K00720
USP6_32	ubiquitin carboxyl-terminal hydrolase 6/32	0	1.4597	5.1457	1.0248	0	4.8555	K11837
NDUFV1	NADH dehydrogenase (ubiquinone) flavoprotein 1	0	4.7053	5.012	0	0	2.7562	K03942
SMT1, ERG6	sterol 24-C-methyltransferase	0	2.1082	4.8676	0	1.9985	3.4702	K00559
SPAST	spastin	0	3.2054	7.2205	0	0	1.9776	K13254
NMNAT	nicotinamide mononucleotide adenylyltransferase	0	3.9668	5.5424	0	0	2.8725	K06210
JMJD7	peptidyl-lysine (3S)-dioxygenase / protease	0	2.6146	6.8626	0	0	2.6499	K19219
TRMT10, TRM10, RG9MTD	tRNA (guanine9-N1)-methyltransferase	0	2.6562	6.9331	0	0	2.463	K15445
PIGO	GPI ethanolamine phosphate transferase 3 subunit O	0	2.781	6.5336	0	0	2.6391	K05288
INPP5B_F	inositol polyphosphate 5-phosphatase INPP5B/F	0	3.2279	5.7002	0	0	2.9479	K01099
DHX35	ATP-dependent RNA helicase DDX35	0.7828	4.1692	5.6545	0	0	1.8982	K13117
pqsC	2-heptyl-4(1H)-quinolone synthase subunit PqsC	0	0.3004	7.2885	0	0	4.1248	K18002
SIRT6, SIR2L6	NAD+-dependent protein deacetylase sirtuin 6	0	3.1445	5.2901	0	0	3.2183	K11416
ATP12A	non-gastric H+/K+-exchanging ATPase	0	3.1063	5.8351	0	0	2.6563	K01544
ILVBL	acetolactate synthase-like protein	0	1.2792	3.6442	5.0696	0	1.5627	K11259
ATRX	transcriptional regulator ATRX	0.6267	3.0764	5.8922	0	0	2.5698	K10779
PSMB6	20S proteasome subunit beta 1	0	4.6845	5.5277	0	0	1.2835	K02738
SHPK	sedoheptulokinase	0	1.8255	2.9997	0.6523	1.2537	4.6585	K11214
ALG12	alpha-1,6-mannosyltransferase	0	4.156	5.0653	0	0	2.1319	K03847
E2.1.1.143	24-methylenesterol C-methyltransferase	0	1.36	6.2218	0	0.6966	3.0625	K08242
PDE1	calcium/calmodulin-dependent 3',5'-cyclic nucleotide phosphodiesterase	1.4249	1.6101	3.4729	2.9658	0	3.2677	K13755
ZDHHC9_14_18	palmitoyltransferase ZDHHC9/14/18	0	2.6442	6.0228	0.9129	0	1.6705	K16675
PMPCA, MAS2	mitochondrial-processing peptidase subunit alpha	0	2.8222	5.7043	0	0	2.6918	K01412
DDX17	ATP-dependent RNA helicase DDX17	0	2.9164	3.8664	2.9971	0	1.4148	K13178
ACHE	acetylcholinesterase	0	3.9709	5.0029	0	0	2.2172	K01049
EIF4A3, FAL1	ATP-dependent RNA helicase	0	1.9607	5.9972	0	0	3.2292	K13025
DHX36, RHAU	ATP-dependent RNA helicase DHX36	0	1.2868	4.36	2.6889	0	2.7639	K14442
PIK3CA_B_D	phosphatidylinositol-4,5-bisphosphate 3-kinase catalytic subunit alpha/beta/delta	0	1.287	6.4414	0	0.6529	2.7153	K00922
DGAT1	diacylglycerol O-acyltransferase 1	0	4.3723	4.6688	0	0	1.8858	K11155
ALG11	alpha-1,2-mannosyltransferase	0	4.0995	4.3585	0	0	2.3853	K03844
PKA	protein kinase A	0	1.2172	5.0653	0	0	4.553	K04345
PPIP5K, VIP	inositol-hexakisphosphate/diphosphoinositol-pentakisphosphate 1-kinase	0	0.2961	2.8858	2.7612	0	4.8833	K13024
ATP4A	H+/K+-exchanging ATPase subunit alpha	0	3.0906	5.3573	0	0.0786	2.2591	K01542
PDE8	high affinity cAMP-specific and IBMX-insensitive 3',5'-cyclic phosphodiesterase 8	0	2.5	5.2109	0.4462	0.0575	2.5317	K18437
XYL4	xylan 1,4-beta-xylosidase	0	3.1124	4.9146	0	0	2.6956	K15920
DET2	steroid 5-alpha-reductase	0	0.2629	4.4762	0	2.5933	3.3497	K09591
CNOT6, CCR4	CCR4-NOT transcription complex subunit 6	0	2.0983	5.4241	0	0	3.1545	K12603
wcaH	colanic acid biosynthesis protein WcaH	0	4.6429	5.4399	0	0	0.588	K03207
RECQL	ATP-dependent DNA helicase Q1	0	3.8113	5.1792	0	0	1.656	K10899
MCM6	DNA replication licensing factor MCM6	0	2.7089	5.8175	0	0	2.1125	K02542
SOAT	sterol O-acyltransferase	0	3.594	5.0246	0	0	2.0201	K00637
CAPN15	calpain-15	0	2.4429	3.6369	1.4057	0	3.1256	K08582
INO80, INOC1	DNA helicase INO80	0	3.3826	5.0452	0	0	2.1546	K11665
UBE1L, UBA7	ubiquitin-activating enzyme E1-like	0	2.0876	4.984	0	0.4179	3.0662	K10698
PRPF19, PRP19	pre-mRNA-processing factor 19	0	2.9967	5.8221	0	0	1.7358	K10599
SHPRH	E3 ubiquitin-protein ligase SHPRH	0	2.3208	2.6571	4.352	0	1.2148	K15710
PSMA7	20S proteasome subunit alpha 4	0	2.9299	5.3507	0	0.1526	1.9943	K02731
RAD54L, RAD54	DNA repair and recombination protein RAD54 and RAD54-likeprotein	0.6267	1.9224	5.7414	0	0	2.7621	K10875
UHMK1, KIS	serine/threonine-protein kinase Kist	0	3.3818	4.6623	0	0	2.3207	K08877
PRCP	lysosomal Pro-X carboxypeptidase	0	3.1132	4.581	0	0	2.6359	K01285
SGPL1, DPL1	sphinganine-1-phosphate aldolase	0	3.1802	4.968	0	0	2.0378	K01634
UBE2A, UBC2, RAD6A	ubiquitin-conjugating enzyme E2 A	0	3.4813	4.4738	0	0	2.222	K10573
MOV10	helicase MOV-10	0	3.7223	4.2804	0	0	2.1538	K18422
CPB1	carboxypeptidase B	1.4138	2.2699	6.3595	0	0	1.5079	K01291
CPA3	carboxypeptidase A3	1.4138	2.2699	6.3595	0	0	1.5079	K08780
CPA6	carboxypeptidase A6	1.4138	2.2699	6.3595	0	0	1.5079	K08782
NAA30, MAK3	N-alpha-acetyltransferase 30	0	0.661	6.0843	0	0	3.3544	K00670
CCRK	cell cycle related kinase	0	2.9169	4.5566	0	0	2.5763	K08817
kdgD	5-dehydro-4-deoxyglucarate dehydratase	0	1.616	6.9903	0	0.1039	1.315	K01707
PRKX	protein kinase X	0	1.2172	3.9008	0	0	4.8944	K19584
CDK2	cyclin-dependent kinase 2	1.5588	2.2949	5.4814	0	0	2.1933	K02206
ACACB	acetyl-CoA carboxylase / biotin carboxylase 2	1.346	1.3621	3.3212	2.2062	0	3.0774	K01946
ASCC3	activating signal cointegrator complex subunit 3	0	2.0036	5.6483	0	0.1712	2.1423	K18663
GSK3B	glycogen synthase kinase 3 beta	0	1.7772	4.7093	0	0	3.4546	K03083
PDIA3, GRP58	protein disulfide-isomerase A3	0	3.1621	4.0727	0	0	2.6873	K08056
RDR, RDRP	RNA-dependent RNA polymerase	0	3.2224	4.4995	0	0	2.1787	K11699
E2.7.1.-	kinase	0	2.1901	4.186	0	0	3.4771	K00924
CAMK4	calcium/calmodulin-dependent protein kinase IV	0	3.3074	3.9803	0	0	2.5399	K05869
ALDH7A1	aldehyde dehydrogenase family 7 member A1	1.4591	2.958	3.6958	0	0.7576	2.3931	K14085
LYS4	homoaconitate hydratase	0	3.114	4.027	0	1.0693	1.5135	K01705
KEX1	carboxypeptidase D	0	3.3392	4.222	0	0	2.1033	K01288
E6.5.1.3	RNA ligase	0	0.1967	1.3566	6.2703	0	1.8044	K14680
araA	L-arabinose isomerase	0.7252	2.8175	4.9171	0	0	1.8877	K01804
HERC4	E3 ubiquitin-protein ligase HERC4	0	1.6845	4.5041	1.0248	0	2.3973	K10615
CPA4	carboxypeptidase A4	1.4138	2.5599	5.6397	0	0	1.3656	K08637
WNK, PRKWNK	WNK lysine deficient protein kinase	0	2.8427	4.4386	0	0	2.2834	K08867
POLB	DNA polymerase beta	0	1.5154	3.0065	1.6209	0.9463	2.3748	K02330
DDX55, SPB4	ATP-dependent RNA helicase DDX55/SPB4	0	3.1302	4.6783	0	0	1.6301	K14809
IRG1	aconitate decarboxylase	0	1.1018	3.7895	0	0.0721	4.4657	K17724
mapP	maltose 6'-phosphate phosphatase	0	0.8361	1.3279	4.5821	0.8239	1.8239	K06896
PIF1	ATP-dependent DNA helicase PIF1	0	3.5198	3.947	0	0	1.9013	K15255
DHX37, DHR1	ATP-dependent RNA helicase DHX37/DHR1	0	1.7443	2.6289	3.1769	0	1.7528	K14780
agaA	N-acetylgalactosamine-6-phosphate deacetylase	0	2.6004	4.0361	0.4115	0	2.2199	K02079
POLRMT, RPO41	DNA-directed RNA polymerase, mitochondrial	0	2.7842	3.8732	0	0	2.5788	K10908
PARG	poly(ADP-ribose) glycohydrolase	0	3.3594	4.1738	0	0.023	1.6545	K07759
MOGAT1, MGAT1	2-acylglycerol O-acyltransferase 1	0	3.2889	4.3315	0	0	1.2346	K14458
USP4_11, UBP12	ubiquitin carboxyl-terminal hydrolase 4/11	0	2.0548	3.9841	0	0	2.802	K11835
NAGLU	alpha-N-acetylglucosaminidase	0	2.187	3.868	0	0.0863	2.6801	K01205
OXSR1, STK39	serine/threonine-protein kinase OSR1/STK39	0	2.776	4.0684	0	0	1.9488	K08835
dhaK	phosphoenolpyruvate---glycerone phosphotransferase subunit DhaK	1.5998	1.9687	2.9195	0	1.0956	2.7859	K05878
ARIH1	ariadne-1	0	2.1929	3.9446	0	0	2.6195	K11968
TDH	threonine 3-dehydrogenase	0	2.7318	3.9937	0	0	2.0219	K15789
SIRT2, SIR2L2	NAD+-dependent protein deacetylase sirtuin 2	0	2.9338	3.2235	0	0	2.5654	K11412
KCS	3-ketoacyl-CoA synthase	0	2.4923	3.553	0	0	2.628	K15397
E3.5.1.52, NGLY1, PNG1	peptide-N4-(N-acetyl-beta-glucosaminyl)asparagineamidase	0	1.2779	4.0315	2.4438	0	0.89	K01456
RIPK2	receptor-interacting serine/threonine-protein kinase 2	0	1.8107	3.9343	0	0	2.7947	K08846
kdhL	6-hydroxypseudooxynicotine dehydrogenase subunit gamma	0	0.706	2.8625	0	0	4.9695	K19187
PSMA1	20S proteasome subunit alpha 6	0	2.2256	4.0585	0	0	2.2295	K02725
HAO	(S)-2-hydroxy-acid oxidase	0	0.5179	2.7714	2.6256	0	2.4867	K11517
RBOH	respiratory burst oxidase	0	1.9889	2.4796	2.0901	0	1.8352	K13447
GPD1	glycerol-3-phosphate dehydrogenase (NAD+)	0	2.7044	3.7413	0	0	1.899	K00006
STK32, YANK	serine/threonine kinase 32	0	2.5163	3.9631	0	0	1.8522	K08793
LSS, ERG7	lanosterol synthase	0.9258	0.9259	2.6829	3.3441	0.065	1.307	K01852
ASP5	aspartate aminotransferase, chloroplastic	0	2.8465	4.4911	0	0	0.962	K00811
GOT2	aspartate aminotransferase, mitochondrial	0	3.4605	4.4161	0	0	0.4141	K14455
EXO1	exonuclease 1	0	2.2599	3.633	0	0	2.3895	K10746
CPB2	carboxypeptidase B2	1.4138	1.5457	5.6397	0	0	1.0744	K01300
CPA1	carboxypeptidase A1	1.4138	1.5457	5.6397	0	0	1.0744	K08779
PSMB9, LMP2	20S proteasome subunit beta 9	0	3.3462	4.0575	0	0	0.8432	K02741
RPA1, POLR1A	DNA-directed RNA polymerase I subunit RPA1	0	1.0305	2.5147	1.891	0	2.7492	K02999
dhaL	phosphoenolpyruvate---glycerone phosphotransferase subunit DhaL	0	3.3958	3.4312	0	0.4307	0.9168	K05879
TRIP12	E3 ubiquitin-protein ligase TRIP12	0	2.4943	4.3259	0	0	1.3356	K10590
CLA4	serine/threonine-protein kinase CLA4	0	2.3188	4.1904	0	0.094	1.5506	K19833
citF	citrate lyase subunit alpha / citrate CoA-transferase	0	1.2188	6.4312	0	0	0.4972	K01643
luci	renilla-luciferin 2-monooxygenase	0	0.1752	5.3907	0	0	2.5791	K18053
ALKBH8, TRM9	alkylated DNA repair protein alkB homolog 8	0	1.5199	2.7457	2.5214	0	1.3574	K10770
PLMT	phosphatidyl-N-methylethanolamine N-methyltransferase	0	2.5279	4.5025	0	0	1.0542	K00550
HERC3	E3 ubiquitin-protein ligase HERC3	0	0.3922	3.8494	1.0248	0.0721	2.7297	K10614
NAAA	N-acylethanolamine-hydrolysing acid amidase	0	2.4781	3.3963	0	0	2.1742	K13720
MARK	MAP/microtubule affinity-regulating kinase	0	1.0472	5.3728	0	0.0975	1.4857	K08798
PIGA, GPI3	phosphatidylinositol N-acetylglucosaminyltransferase subunitA	0	1.8466	4.1252	0	0	2.0124	K03857
RPC2, POLR3B	DNA-directed RNA polymerase III subunit RPC2	0	2.0623	3.3121	0	0	2.5795	K03021
SENP8, NEDP1, DEN1	sentrin-specific protease 8	0	2.4676	4.0489	0	0	1.388	K08597
RIA1	ribosome assembly protein 1	0	1.3925	3.5004	0	0	2.9304	K14536
POLL	DNA polymerase lambda	0	1.5154	2.7445	1.6209	0	1.8611	K03512
SIRT7, SIR2L7	NAD+-dependent protein deacetylase sirtuin 7	0	1.7562	3.4081	0	0	2.5773	K11417
LYPLA2	lysophospholipase II	0	2.9828	3.4041	0	0	1.3375	K06130
MAP3K7, TAK1	mitogen-activated protein kinase kinase kinase 7	0	1.2683	4.8738	0	0	1.5168	K04427
SRCAP	helicase SRCAP	2.385	2.7494	3.5739	0	0	1.3335	K11661
ZAK, MLTK	sterile alpha motif and leucine zipper containing kinase AZK	0	1.6454	4.0553	0	0	1.9129	K04424
PIGM	GPI mannosyltransferase 1 subunit M	0	1.6513	2.7148	1.241	0	2.0003	K05284
PFKFB3	6-phosphofructo-2-kinase / fructose-2,6-biphosphatase 3	0	2.4625	3.6676	0	0	1.453	K01103
UCHL3, YUH1	ubiquitin carboxyl-terminal hydrolase L3	1.5199	2.225	2.9423	0	0	2.4002	K05609
RAD54L2	RAD54-like protein 2	0.6267	1.2261	4.2765	0	0	2.0078	K10876
PAK1	p21-activated kinase 1	0	2.0888	4.071	0	0.094	1.241	K04409
APEX2	AP endonuclease 2	0	3.116	3.6142	0	0	0.7516	K10772
PDE11	dual 3',5'-cyclic-AMP and -GMP phosphodiesterase 11	0	2.7887	3.1518	0	0	1.5135	K13298
PDE5	cGMP-specific 3',5'-cyclic phosphodiesterase	0	2.7887	3.1518	0	0	1.5135	K13762
MAN2	alpha-mannosidase II	0	2.71	3.4676	0	0	1.2699	K01231
DDX11, CHL1, CTF1	chromosome transmission fidelity protein 1	0	1.5772	2.7846	0	0	3.081	K11273
TTLL1	tubulin polyglutamylase TTLL1	0	1.3202	4.2108	0	0	1.9086	K16599
UBE3A, E6AP	ubiquitin-protein ligase E3 A	0	2.1124	2.8603	0	0	2.3395	K10587
CTSS	cathepsin S	0	1.8657	2.9593	0	0	2.4864	K01368
PNKP	bifunctional polynucleotide phosphatase/kinase	0	1.761	3.2391	0	1.1126	1.1818	K08073
LRRK2	leucine-rich repeat kinase 2	0	0.2129	5.5707	0	0.6518	0.8407	K08844
PPIG	peptidyl-prolyl isomerase G (cyclophilin G)	0	0.5618	2.786	2.3827	0	1.5134	K09566
PSMB1	20S proteasome subunit beta 6	0	2.6222	3.8556	0	0	0.7285	K02732
MAN1	mannosyl-oligosaccharide alpha-1,2-mannosidase	0	1.7658	2.9618	0	0.1462	2.283	K01230
CAPN10	calpain-10	0	0.4663	1.9686	4.2932	0	0.4203	K08579
kduI	4-deoxy-L-threo-5-hexosulose-uronate ketol-isomerase	0	1.5719	2.4287	0.5385	0.9838	1.5524	K01815
HERC1	E3 ubiquitin-protein ligase HERC1	0	0.635	3.8446	0	0	2.5763	K10594
PAK2	p21-activated kinase 2	0	2.0888	3.6218	0	0.094	1.241	K04410
PAK3, MRX30	p21-activated kinase 3	0	2.0888	3.6218	0	0.094	1.241	K05733
PAK4	p21-activated kinase 4	0	2.0888	3.6218	0	0.094	1.241	K05734
PAK6	p21-activated kinase 6	0	2.0888	3.6218	0	0.094	1.241	K05735
PAK5, PAK7	p21-activated kinase 5	0	2.0888	3.6218	0	0.094	1.241	K05736
PAP	poly(A) polymerase	0	2.2697	3.2416	0	0	1.5072	K14376
SDHB, SDH2	succinate dehydrogenase (ubiquinone) iron-sulfur subunit	0.5527	1.249	2.0705	0	0.5848	3.1123	K00235
KATNA1	katanin p60 ATPase-containing subunit A1	0	1.553	2.324	1.8051	0	1.3339	K07767
DDX54, DBP10	ATP-dependent RNA helicase DDX54/DBP10	0	1.544	2.8017	0	0	2.6463	K14808
OCH1	alpha 1,6-mannosyltransferase	0	2.6228	3.4301	0	0	0.8766	K05528
HACE1	E3 ubiquitin-protein ligase HACE1	0	1.4749	2.8811	0	0	2.5077	K12166
DDX51, DBP6	ATP-dependent RNA helicase DDX51/DBP6	0	1.4701	2.944	0	0	2.4228	K14807
DHX15, PRP43	pre-mRNA-splicing factor ATP-dependent RNA helicase DHX15/PRP43	0	1.6986	3.0598	0	0	2.0202	K12820
PTDSS2	phosphatidylserine synthase 2	0	1.4186	4.1254	0	0	1.2319	K08730
E1.12.7.2	ferredoxin hydrogenase	1.7308	1.8662	2.7479	0	0.1571	1.9644	K00532
GANAB	mannosyl-oligosaccharide alpha-1,3-glucosidase	1.7707	2.177	3.4092	0	0.2105	0.8801	K05546
UBE3C	ubiquitin-protein ligase E3 C	0	0.8987	2.2444	0	0	3.5151	K10589
SIK3	serine/threonine-protein kinase SIK3	0	1.0472	4.1047	0	0	1.4857	K19009
GCLC	glutamate--cysteine ligase catalytic subunit	0	1.1041	4.9039	0	0	0.5284	K11204
PDIA5	protein disulfide-isomerase A5	0	1.62	3.7696	0	0	1.1261	K09583
MCM5, CDC46	DNA replication licensing factor MCM5	0	1.6324	2.6626	0	0	2.2024	K02209
PI4KA	phosphatidylinositol 4-kinase A	0	2.4377	2.4492	0	0	1.6048	K00888
USP5_13, UBP14	ubiquitin carboxyl-terminal hydrolase 5/13	0	1.347	3.521	0	0	1.5729	K11836
DOHH	deoxyhypusine monooxygenase	0	1.8142	2.1131	0	0.8422	1.6096	K06072
bdhAB	butanol dehydrogenase	0	0.7477	4.5302	0	0	1.0979	K00100
PIGN	GPI ethanolamine phosphate transferase 1	0	0.114	3.4253	0.7029	0	2.1217	K05285
prrB	two-component system, OmpR family, sensor histidine kinase PrrB	0.7152	1.0026	2.1675	1.4573	0.8341	0.8828	K07655
TTLL4	tubulin polyglutamylase TTLL4	0	1.9225	3.2474	0	0	1.165	K16601
plc	1-phosphatidylinositol phosphodiesterase	0	1.3523	3.8379	0	0	1.1407	K01771
CDK12_13	cyclin-dependent kinase 12/13	0	2.4613	2.9467	0	0	0.9215	K08819
AK9	adenylate/nucleoside-diphosphate kinase	0	0.5367	4.459	0	0	1.3331	K18533
DUSP, MKP	dual specificity MAP kinase phosphatase	0	1.1556	3.6373	0	0	1.5257	K04459
PRMT3	type I protein arginine methyltransferase	0	1.8755	3.5446	0	0	0.8699	K11436
ADO	cysteamine dioxygenase	0.7444	2.5236	3.0092	0	0	0.7549	K10712
NOP2	25S rRNA (cytosine2870-C5)-methyltransferase	0	0.9119	3.3809	0	0	1.9924	K14835
HRAD1, RAD17	cell cycle checkpoint protein	0	2.3478	2.9203	0	0	1.0089	K02830
hphCD	3-benzylmalate isomerase	0.7414	0.7496	2.7006	0	0	2.8203	K17749
EIF2AK1	eukaryotic translation initiation factor 2-alpha kinase 1	0	2.0095	3.4225	0	0	0.8362	K16194
DDX24, MAK5	ATP-dependent RNA helicase DDX24/MAK5	0	2.6512	2.6564	0	0	0.9573	K14805
GLDH	L-galactono-1,4-lactone dehydrogenase	0	1.9744	2.781	0	0	1.5063	K00225
PCSK5	proprotein convertase subtilisin/kexin type 5	0	2.5086	2.8299	0	0.0394	0.8045	K08654
LYPLA1	lysophospholipase I	0	1.6027	3.2356	0	0	1.3375	K06128
CERS	ceramide synthetase	0	1.9253	2.7258	0	0	1.5196	K04710
USP48	ubiquitin carboxyl-terminal hydrolase 48	0	0.2408	2.847	0	0	3.0785	K11858
GANC	neutral alpha-glucosidase C	1.7707	2.177	2.8814	0	0.2105	0.8801	K12317
GP63	leishmanolysin	0	1.0572	3.6972	0	0	1.3797	K01404
ACAD8	isobutyryl-CoA dehydrogenase	0	1.3331	3.873	0	0	0.9115	K11538
ALG10	alpha-1,2-glucosyltransferase	0	1.8173	2.8795	0	0	1.3062	K03850
RRP8	ribosomal RNA-processing protein 8	0	1.6514	2.3833	0	0	1.9321	K14850
WHSC1, MMSET, NSD2	histone-lysine N-methyltransferase NSD2	0	2.1127	2.5643	0	0	1.266	K11424
WHSC1L1, NSD3	histone-lysine N-methyltransferase NSD3	0	2.1127	2.5643	0	0	1.266	K11425
DDX18, HAS1	ATP-dependent RNA helicase DDX18/HAS1	0	1.8073	3.1855	0	0	0.9438	K13179
CDO1	cysteine dioxygenase	0	1.318	3.8341	0	0	0.7742	K00456
ACP5	tartrate-resistant acid phosphatase type 5	0	1.6893	2.6847	0	0	1.517	K14379
CSNK1D	casein kinase 1, delta	0	1.7174	1.8822	0	0	2.2843	K08959
CSNK1E	casein kinase 1, epsilon	0	1.7174	1.8822	0	0	2.2843	K08960
RABGGTA	geranylgeranyl transferase type-2 subunit alpha	0	1.7565	2.7746	0	0	1.3208	K14050
POLA1	DNA polymerase alpha subunit A	0	0.8883	3.5627	0	0	1.3876	K02320
PPP5C	serine/threonine-protein phosphatase 5	0	0.4416	3.3719	0	0	1.9445	K04460
CDK4	cyclin-dependent kinase 4	0	1.9008	2.9768	0	0	0.8565	K02089
CDK6	cyclin-dependent kinase 6	0	1.9008	2.9768	0	0	0.8565	K02091
EP300, CREBBP, KAT3	E1A/CREB-binding protein	0	0.7747	2.3549	0	0	2.583	K04498
XRN1, SEP1, KEM1	5'-3' exoribonuclease 1	0	0.2712	2.3838	1.1595	0.1108	1.7329	K12618
MYLK	myosin-light-chain kinase	1.0161	1.6054	2.4142	0	0.0586	1.5541	K00907
RBBP6	E3 ubiquitin-protein ligase RBBP6	0	0.9505	2.9253	0	0	1.733	K10624
PPIL6	peptidyl-prolyl cis-trans isomerase-like 6	0	1.7406	1.986	0	0	1.8803	K12739
HIP2, UBC1	ubiquitin-conjugating enzyme (huntingtin interacting protein2)	0	2.295	2.4164	0	0	0.8303	K04649
PPWD1	peptidylprolyl isomerase domain and WD repeat-containing protein 1	0	2.2081	2.9312	0	0	0.3963	K12736
GALC	galactosylceramidase	0	0.5372	2.9398	0	0	2.0572	K01202
FAHD1	acylpyruvate hydrolase	0	1.8215	2.3019	0	0	1.391	K01557
RNF144	E3 ubiquitin-protein ligase RNF144	0	1.5539	2.265	0	0	1.6849	K11975
PGM3	phosphoacetylglucosamine mutase	0	0.1182	1.1148	2.6923	0	1.541	K01836
NOP1, FBL	rRNA 2'-O-methyltransferase fibrillarin	0	1.0511	3.4891	0	0	0.9151	K14563
DUS2	tRNA-dihydrouridine synthase 2	0	0.8587	2.8189	0	0	1.7724	K05543
pehX	exo-poly-alpha-galacturonosidase	0	2.2401	2.461	0	0	0.7371	K18650
QTRTD1	queuine tRNA-ribosyltransferase subunit QTRTD1	0	1.7339	2.5656	0	0	1.1347	K15407
cmtD, dhbB	HCOMODA/2-hydroxy-3-carboxy-muconic semialdehyde decarboxylase	0	1.6236	1.9585	0	0	1.8354	K10622
CTSZ	cathepsin X	0	1.7032	2.012	0	0	1.6833	K08568
RANBP2, NUP358	E3 SUMO-protein ligase RanBP2	0	1.6899	2.4608	0	0	1.2291	K12172
MYCBP2, PAM	E3 ubiquitin-protein ligase MYCBP2	0	1.9321	2.597	0	0	0.8477	K10693
TRAF2	TNF receptor-associated factor 2	0	1.417	2.5643	0	0	1.3804	K03173
SIRT4, SIR2L4	NAD+-dependent protein deacetylase sirtuin 4	0	1.0356	1.734	0	0.774	1.7867	K11414
CPS1	carbamoyl-phosphate synthase (ammonia)	0	2.1925	2.3232	0	0	0.7869	K01948
KEX2	kexin	0	1.3915	3.0379	0.1547	0	0.7112	K01341
DDX27, DRS1	ATP-dependent RNA helicase DDX27	0	0.92	2.0464	0	0	2.3284	K13181
POR	NADPH-ferrihemoprotein reductase	0	1.188	2.7677	0	0	1.3351	K00327
TGS1	trimethylguanosine synthase	0	0.7577	2.4368	1.1186	0	0.9437	K14292
RNF38_44	E3 ubiquitin-protein ligase RNF38/44	0	2.0267	2.0616	0	0	1.164	K19041
EP400	E1A-binding protein p400	1.5522	1.5731	2.2623	0	0	1.3284	K11320
MYST1, MOF, KAT8	histone acetyltransferase MYST1	0	1.5935	2.3974	0	0	1.153	K11308
mal	methylaspartate ammonia-lyase	0	1.1657	2.2351	0	0	1.7105	K04835
UBE1L2, UBA6	ubiquitin-activating enzyme E1-like protein 2	0	1.0142	2.9833	0	0.5075	0.6007	K10699
cobR	cob(II)yrinic acid a,c-diamide reductase	0	0.8102	3.3323	0	0	0.9545	K13786
RET	proto-oncogene tyrosine-protein kinase Ret	0	1.4643	2.6869	0	0	0.915	K05126
TOR	tyrosine-protein kinase receptor torso	0	1.4643	2.6869	0	0	0.915	K12378
AAK	AP2-associated kinase	0	0.9463	2.6928	0	0	1.4199	K08853
COQ2	4-hydroxybenzoate polyprenyltransferase	0	0.1641	2.9186	0.9745	0	0.9361	K06125
COQ5	2-methoxy-6-polyprenyl-1,4-benzoquinol methylase	0	1.281	3.0434	0	0	0.6411	K06127
SGMS	shingomyelin synthase	0	1.3922	2.9614	0	0	0.6059	K04714
AURKX	aurora kinase, other	0	1.0005	2.8147	0	0.1097	1.032	K08850
TTLL5, TTLL10	tubulin polyglutamylase TTLL5	0	0.4429	3.2107	0	0	1.2948	K16602
F13A1	coagulation factor XIII A1 polypeptide	0	1.7508	2.3813	0	0	0.808	K03917
hndD	NADP-reducing hydrogenase subunit HndD	0	1.8662	2.345	0	0.1196	0.6042	K18332
PPIH, CYPH	peptidyl-prolyl isomerase H (cyclophilin H)	0	1.2753	2.9889	0	0	0.6409	K09567
ISN1	IMP and pyridine-specific 5'-nucleotidase	0	0.5172	1.1668	1.2034	0.5889	1.3936	K18550
USP36_42	ubiquitin carboxyl-terminal hydrolase 36/42	0	1.0037	2.6788	0	0	1.1758	K11855
hexPS, COQ1	hexaprenyl-diphosphate synthase	0	1.3441	2.461	0	0	1.0453	K05355
PDSS1	decaprenyl-diphosphate synthase subunit 1	0	1.3441	2.461	0	0	1.0453	K12504
PDSS2	decaprenyl-diphosphate synthase subunit 2	0	1.3441	2.461	0	0	1.0453	K12505
CHEK1	serine/threonine-protein kinase CHEK1	0	1.1566	2.6761	0	0	1.0002	K02216
sucD	succinate-semialdehyde dehydrogenase	0	1.0645	1.2431	0	0	2.5243	K18119
DDX60	ATP-dependent RNA helicase DDX60	0	0.529	2.3008	0.604	0	1.3878	K20103
PFKFB4	6-phosphofructo-2-kinase / fructose-2,6-biphosphatase 4	0	0.1187	2.8547	0	0	1.8462	K19030
HDAC6	histone deacetylase 6	0	0.8747	1.4612	1.5885	0	0.886	K11407
BNA3	kynurenine aminotransferase	0	0.8883	3.3414	0	0	0.558	K14264
OTUD5, DUBA	OTU domain-containing protein 5	0	1.6523	2.3014	0	0	0.8314	K12655
LPIN	phosphatidate phosphatase LPIN	0	1.6024	2.0087	0	0	1.1728	K15728
CAPN7	calpain-7	0	1.829	2.3309	0	0	0.5726	K08576
NR	nitrate reductase (NAD(P)H)	0.4688	1.7881	1.8055	0	0	1.1359	K10534
ERG4	Delta24(24(1))-sterol reductase	0	0.2013	0.2948	3.723	0	0.5057	K00223
KLK4, PRSS17	kallikrein 4	0	0.4416	0.4852	3.6308	0	0.1585	K08666
rbtK	D-ribulokinase	0	0.098	1.434	0.9569	0	2.1985	K00875
CDC25B	M-phase inducer phosphatase 2	0	2.0888	2.2947	0	0	0.2999	K05866
CDC25C	M-phase inducer phosphatase 3	0	2.0888	2.2947	0	0	0.2999	K05867
CDC25A	M-phase inducer phosphatase 1	0	2.0888	2.2947	0	0	0.2999	K06645
STG	M-phase inducer phosphatase	0	2.0888	2.2947	0	0	0.2999	K16723
CTSL	cathepsin L	0	0.9039	1.9317	0	0	1.831	K01365
K18613	3-hydroxy-2-methylpyridine-4,5-dicarboxylate 4-decarboxylase	0	1.6236	1.681	0	0	1.3594	K18613
ZDHHC2_15_20	palmitoyltransferase ZDHHC2/15/20	0	1.6486	2.2706	0	0	0.7361	K20028
USP10, UBP3	ubiquitin carboxyl-terminal hydrolase 10	0	1.3025	2.8089	0	0	0.5195	K11841
IMP1	mitochondrial inner membrane protease subunit 1	0	1.0546	2.414	0	0	1.1542	K09647
SPS1	sporulation-specific protein 1	0	1.7106	2.0112	0	0	0.8726	K12771
PPIL2, CYC4, CHP60	peptidyl-prolyl cis-trans isomerase-like 2	0	1.2348	1.8755	0	0	1.4713	K10598
RNF31, HOIP	E3 ubiquitin-protein ligase RNF31	0	1.8209	1.9786	0	0	0.7393	K11974
USP7, UBP15	ubiquitin carboxyl-terminal hydrolase 7	0	0.7181	2.858	0	0	0.9583	K11838
DHRSX	dehydrogenase/reductase SDR family member X	0	1.9004	2.0105	0	0	0.6064	K11170
DDX46, PRP5	ATP-dependent RNA helicase DDX46/PRP5	0	1.3348	2.2628	0	0	0.8875	K12811
TUT	terminal uridylyltransferase	0	1.0934	2.2929	0	0	1.0822	K13291
MTR2, MT48	cap2 methyltransferase	0	0.9283	2.7196	0	0	0.8115	K18776
GAK	cyclin G-associated kinase	0	0.9463	2.3103	0	0	1.17	K08855
BRAP	BRCA1-associated protein	0	1.4479	1.9139	0	0	1.0432	K10632
NSUN2, TRM4	tRNA (cytosine34-C5)-methyltransferase	0	0.3933	1.8852	0	0	2.1058	K15335
AOAH	acyloxyacyl hydrolase	0	1.1612	1.9851	0	0	1.2106	K01065
csxA	exo-1,4-beta-D-glucosaminidase	0	1.2184	2.2081	0	0	0.918	K15855
DOLPP1	dolichyldiphosphatase	0	1.5613	2.0726	0	0	0.7005	K07252
EZH2	histone-lysine N-methyltransferase EZH2	0	1.4127	2.1761	0	0	0.7067	K11430
RHBDL1_2_3	rhomboid-related protein 1/2/3	0	1.189	1.8611	0	0	1.2358	K02857
APE3	aminopeptidase Y	0	0.0785	1.8407	0	0.6947	1.6352	K01264
STH1_SNF2	ATP-dependent helicase STH1/SNF2	0	0.2489	2.17	0	0	1.8115	K11786
RIMKLB, NAAGS-I	beta-citrylglutamate/N-acetylaspartylglutamate synthase	0	0.9119	2.2541	0	0	1.0638	K18310
RIMKLA, NAAGS-II	N-acetylaspartylglutamate/N-acetylaspartylglutamylglutamate synthase	0	0.9119	2.2541	0	0	1.0638	K18311
RIB2, PUS8	tRNA pseudouridine32 synthase / 2,5-diamino-6-(5-phospho-D-ribitylamino)-pyrimidin-4(3H)-one deaminase	0	1.2817	2.1546	0	0	0.7666	K14655
PRUNE, PPX1	exopolyphosphatase	0	1.506	2.2087	0	0	0.4842	K01514
METTL3_14	mRNA m6A methyltransferase	0	1.4805	1.9518	0	0	0.744	K05925
CCBL	kynurenine---oxoglutarate transaminase / cysteine-S-conjugate beta-lyase / glutamine---phenylpyruvate transaminase	0	0.4294	3.1651	0	0.1022	0.4624	K00816
ATPeV1A, ATP6A	V-type H+-transporting ATPase subunit A	0	1.3559	1.5723	0	0	1.1356	K02145
RPP1, RPP30	ribonuclease P/MRP protein subunit RPP1	0	0.9612	1.9712	0	0	1.1041	K03539
ADRBK, GRK	beta-adrenergic-receptor kinase	0	0.9994	1.6951	0	0	1.334	K00910
algG	mannuronan 5-epimerase	0	0.7381	2.0811	0	0	1.1826	K01795
LPCAT1_2	lysophosphatidylcholine acyltransferase / lyso-PAF acetyltransferase	0	1.0427	1.8807	0	0	1.0729	K13510
THEX1, ERI1	3'-5' exoribonuclease 1	0	0.5662	1.2199	0	0.2314	1.9724	K18416
TAF1	transcription initiation factor TFIID subunit 1	0	0.7781	1.9525	0	0	1.2525	K03125
ETNK, EKI	ethanolamine kinase	0	0.6549	1.8665	0	0	1.4602	K00894
FHIT	bis(5'-adenosyl)-triphosphatase	0	1.385	1.5901	0	0	1.0051	K01522
DDX31, DBP7	ATP-dependent RNA helicase DDX31/DBP7	0	0.9311	1.9322	0	0	1.1141	K14806
PIGZ, SMP3	GPI mannosyltransferase 4	0	1.1041	1.6915	0	0	1.1567	K08098
PCBC	isopenicillin-N synthase	0	1.3801	1.7227	0	0	0.8329	K04126
PRMT7	type III protein arginine methyltransferase	0	0.7927	1.9336	0	0	1.1972	K11438
actI2, oxyB, tcmL, snoa2, aknC, mtmK	minimal PKS chain-length factor (CLF/KS beta)	0	0.2501	2.7019	0	0	0.9427	K05552
whiEIV	minimal PKS chain-length factor (CLF/KS beta)	0	0.2501	2.7019	0	0	0.9427	K14668
FTSJ1, TRM7	tRNA (cytidine32/guanosine34-2'-O)-methyltransferase	0	1.2601	2.3242	0	0	0.3015	K14864
MCM9	DNA helicase MCM9	0	0.8703	1.9771	0	0	1.0336	K10738
lsrG	(4S)-4-hydroxy-5-phosphonooxypentane-2,3-dione isomerase	0	0.2683	1.8671	0	0	1.7338	K11530
PUS9	tRNA pseudouridine32 synthase	0	1.1478	1.7493	0	0	0.9701	K15454
ENPP1_3, CD203	ectonucleotide pyrophosphatase/phosphodiesterase family member 1/3	0	0.161	1.5625	0	0	2.1384	K01513
PTDSS1	phosphatidylserine synthase 1	0	0.6085	2.4641	0	0	0.7666	K08729
MIB	E3 ubiquitin-protein ligase mind-bomb	0	0.1741	1.4661	1.0733	0	1.1247	K10645
PIK3C3, VPS34	phosphatidylinositol 3-kinase	0	0.2477	1.0246	0	0	2.5588	K00914
SMG1	serine/threonine-protein kinase SMG1	0.1289	1.4383	1.8101	0	0	0.5751	K08873
IGHMBP2	ATP-dependent RNA/DNA helicase IGHMBP2	0	0.439	0.8268	0.5693	0	1.9654	K19036
PIGB	GPI mannosyltransferase 3	0	0.3628	2.3917	0	0	1.0419	K05286
CTU1, NCS6	cytoplasmic tRNA 2-thiolation protein 1	0	0.7902	2.3432	0	0	0.6593	K14168
SCH9	serine/threonine protein kinase SCH9	0	0.6335	2.1628	0	0	0.9727	K19800
PSMB2	20S proteasome subunit beta 4	0	1.0587	2.4554	0	0	0.2533	K02734
STK10, LOK	serine/threonine kinase 10	0	0.6505	2.5406	0	0	0.5604	K08837
UBE4B, UFD2	ubiquitin conjugation factor E4 B	0	1.2678	1.7271	0	0	0.7463	K10597
TAD1, ADAT1	tRNA-specific adenosine deaminase 1	0	1.0809	1.9131	0	0	0.7437	K15440
SPHK	sphingosine kinase	0	1.1792	1.7599	0	0	0.7963	K04718
phdI	1-hydroxy-2-naphthoate dioxygenase	0	0.2961	1.4691	0	0	1.9608	K11948
DPH7, RRT2	diphthine methyl ester acylhydrolase	0	1.0305	1.7838	0	0	0.9079	K17868
E2.7.12.1	dual-specificity kinase	0	0.4815	2.9082	0	0	0.3066	K08287
PTGS1, COX1	prostaglandin-endoperoxide synthase 1	0	1.0872	2.0945	0	0	0.4751	K00509
DPH6	diphthine-ammonia ligase	0	1.0569	1.8868	0	0	0.7113	K06927
PAPD5_7, TRF4	non-canonical poly(A) RNA polymerase PAPD5/7	0	0.4684	0.8658	0.8974	0	1.3919	K03514
BMT5	25S rRNA (uracil2634-N3)-methyltransferase	0	1.4561	1.6407	0	0	0.5227	K19307
MTMR14	myotubularin-related protein 14	0	1.0693	1.7088	0	0	0.8375	K18086
epsL	sugar transferase EpsL	0	0.8146	1.8343	0	0.0534	0.8919	K19428
ACS	1-aminocyclopropane-1-carboxylate synthase	0	0.9154	1.7731	0	0	0.888	K01762
ATL41	E3 ubiquitin-protein ligase ATL41	0	1.4052	1.7724	0	0	0.3923	K19038
GSK3A	glycogen synthase kinase 3 alpha	0	0.644	1.7688	0	0	1.1559	K08822
MDS1, RIM11	serine/threonine-protein kinase MDS1/RIM11	0	0.644	1.7688	0	0	1.1559	K12766
EBM	mannosylglycoprotein endo-beta-mannosidase	0	1.2184	1.7848	0	0	0.5623	K18577
RAD9A	cell cycle checkpoint control protein RAD9A	0	0.831	2.2824	0	0	0.4474	K10994
CHD1	chromodomain-helicase-DNA-binding protein 1	0	0.3628	2.0665	0	0	1.0936	K11367
hydA	iron-hydrogenase subunit alpha	0	1.4637	1.608	0	0.1196	0.3152	K17997
USP43	ubiquitin carboxyl-terminal hydrolase 43	0	1.0013	1.7334	0	0	0.7515	K11856
TRM11, TRMT11	tRNA (guanine10-N2)-methyltransferase	0	0.6085	1.8502	0	0	1.016	K15430
NIM1	serine/threonine-protein kinase NIM1	0	1.2722	1.6888	0	0	0.5137	K16310
GCS1	mannosyl-oligosaccharide glucosidase	0	0.9016	1.8224	0	0	0.7398	K01228
RNF115_126	E3 ubiquitin-protein ligase RNF115/126	0	1.4978	1.5357	0	0	0.4301	K11982
GLB1, ELNR1	beta-galactosidase	0	0.9721	1.4654	0	0	1.0252	K12309
HECTD3	E3 ubiquitin-protein ligase HECTD3	0	1.2315	1.6576	0	0	0.5735	K12233
RIPK4	receptor-interacting serine/threonine-protein kinase 4	0	1.4661	1.5339	0	0	0.4511	K08848
SPPL3	signal peptide peptidase-like 3	0	0.4206	2.2959	0	0	0.7224	K09598
MEKK1	mitogen-activated protein kinase kinase kinase 1	0	0.8935	1.9904	0	0	0.5345	K13414
HOC1	mannan polymerase II complex HOC1 subunit	0	1.0615	1.8838	0	0	0.469	K05534
PLA2G4, CPLA2	cytosolic phospholipase A2	0	1.0893	1.5756	0	0	0.7429	K16342
mbtA	mycobactin salicyl-AMP ligase	0	0.0856	1.4417	0	0	1.874	K04787
PIK3R4, VPS15	phosphoinositide-3-kinase, regulatory subunit 4	0	0.8378	1.7743	0	0	0.7882	K08333
PRKCQ	novel protein kinase C theta type	0	0.2147	1.682	0	0	1.4446	K18052
SGK3	serum/glucocorticoid-regulated kinase 3	0	0.5257	2.3692	0	0	0.4246	K13304
CBR4	carbonyl reductase 4 / 3-oxoacyl-[acyl-carrier protein] reductase beta subunit	0	1.0645	1.5593	0	0	0.6878	K11539
CHFR	E3 ubiquitin-protein ligase CHFR	0	1.3383	1.654	0	0	0.3002	K10644
DDX20, GEMIN3	ATP-dependent RNA helicase DDX20	0	0.9425	1.6682	0	0	0.6766	K13131
ARIH2	ariadne-2	0	0.7223	1.4762	0	0	1.083	K11969
ADAM12	disintegrin and metalloproteinase domain-containing protein 12	0	0.763	1.7586	0	0	0.7572	K06835
KPC1, RNF123	Kip1 ubiquitination-promoting complex protein 1	0	1.3748	1.4019	0	0	0.5011	K12169
PTC4	protein phosphatase PTC4	0	0.794	1.6477	0	0	0.8234	K19705
BUD23	18S rRNA (guanine1575-N7)-methyltransferase	0	0.8883	1.8434	0	0	0.5314	K19306
P38	p38 MAP kinase	0	0.7308	1.5388	0	0	0.9837	K04441
PSMB10, MECL1	20S proteasome subunit beta 10	0	0.6134	1.7544	0	0	0.8807	K02733
PSMB7	20S proteasome subunit beta 2	0	0.6134	1.7544	0	0	0.8807	K02739
PNCK	pregnancy upregulated non-ubiquitously expressed CaM kinase	0	0.5922	1.8976	0	0	0.744	K08795
TGM3	transglutaminase 3	0	1.0515	1.4439	0	0	0.7313	K05620
DDX52, ROK1	ATP-dependent RNA helicase DDX52/ROK1	0	0.6361	2.1185	0	0	0.4567	K14779
IYD, DEHAL1	iodotyrosine deiodinase	0	0.162	2.3453	0	0	0.7025	K17231
SAR1	GTP-binding protein SAR1	0	0.8659	1.1099	0	0	1.2125	K07953
PTP4A	protein tyrosine phosphatase type IVA	0	0.5367	1.5723	0	0	1.0782	K18041
SMPD1, ASM	sphingomyelin phosphodiesterase	0	1.3304	1.5944	0	0	0.2605	K12350
DNM1_3	dynamin 1/3	0	1.0962	1.1866	0	0.2795	0.5902	K01528
DNM1L	dynamin 1-like protein	0	1.0962	1.1866	0	0.2795	0.5902	K17065
PTC7, PPTC7	protein phosphatase PTC7	0	1.2513	1.3207	0	0	0.5548	K17508
IRAK1	interleukin-1 receptor-associated kinase 1	0	1.2061	1.4133	0	0	0.5022	K04730
SIRT1, SIR2L1	NAD+-dependent protein deacetylase sirtuin 1	0	1.2567	1.3759	0	0	0.4856	K11411
SMARCA3, HLTF	SWI/SNF-related matrix-associated actin-dependent regulator of chromatin subfamily A3	0	1.0188	1.5456	0	0	0.5224	K15711
CYP6	cytochrome P450 family 6	0	0.7522	1.2776	0	0	1.0368	K14999
MOV10L1	putative helicase MOV10L1	0	1.2881	1.3102	0	0	0.4624	K13983
ARMI	RNA helicase armi	0	1.2881	1.3102	0	0	0.4624	K18432
STUB1, CHIP	STIP1 homology and U-box containing protein 1	0	1.0924	1.2667	0	0	0.6862	K09561
NSD1	histone-lysine N-methyltransferase NSD1	0	0.886	1.4974	0	0	0.6605	K15588
UBE2N, BLU, UBC13	ubiquitin-conjugating enzyme E2 N	0	0.6047	1.8159	0	0.0494	0.5644	K10580
CDK7	cyclin-dependent kinase 7	0	0.3085	1.9625	0	0	0.7632	K02202
DHX16	pre-mRNA-splicing factor ATP-dependent RNA helicase DHX16	0	0.3529	1.1077	0	0	1.557	K12813
CYP734A1, BAS1	PHYB activation tagged suppressor 1	0	0.8659	1.3477	0	0	0.803	K15639
DCXR	L-xylulose reductase	0	0.981	1.435	0	0	0.5974	K03331
bpsA	N4-bis(aminopropyl)spermidine synthase	0	0.1764	1.0985	0	0.8098	0.9184	K07057
TTLL3_8	tubulin monoglycylase TTLL3/8	0	0.1952	1.407	0	0	1.3534	K16608
E3.1.1.14	chlorophyllase	0	0.7533	1.2137	0	0	0.9463	K08099
XGD1	xylogalacturonan beta-1,3-xylosyltransferase	0	1.1501	1.1792	0	0	0.5779	K18789
ACAA1	acetyl-CoA acyltransferase 1	0	1.2146	1.5611	0	0	0.1171	K07513
PCYT2	ethanolamine-phosphate cytidylyltransferase	0	1.2139	1.5311	0	0	0.1452	K00967
RPS6KA4, MSK2	ribosomal protein S6 kinase alpha-4	0	0.6779	1.6757	0	0	0.5353	K16510
HIF1AN	hypoxia-inducible factor 1-alpha inhibitor (HIF hydroxylase)	0	0.448	1.6722	0	0	0.7639	K18055
DHRS13	dehydrogenase/reductase SDR family member 13	0	0.228	1.8367	0	0	0.8183	K11169
ABHD10	abhydrolase domain-containing protein 10	0	0.4684	0.8023	0	0	1.6015	K13702
SMG6, EST1A	protein SMG6	0	0.5012	1.4683	0	0	0.8995	K11124
EST1	telomere elongation protein	0	0.5012	1.4683	0	0	0.8995	K11132
ADAM9	disintegrin and metalloproteinase domain-containing protein 9	0	0.8374	1.5152	0	0	0.5127	K06834
REV1	DNA repair protein REV1	0	1.0142	1.1885	0	0	0.6553	K03515
rcsD	two-component system, NarL family, sensor histidine kinase RcsD	0	0.6134	0.9733	0	0	1.2476	K07676
TYRAAT	arogenate dehydrogenase (NADP+), plant	0	0.7387	1.5554	0	0	0.5303	K15227
C1GALT1	glycoprotein-N-acetylgalactosamine 3-beta-galactosyltransferase	0	1.064	1.2043	0	0	0.544	K00731
SRPK3, STK23	serine/threonine-protein kinase SRPK3	0	0.1363	1.623	0	0	1.0428	K08832
LOX1_5	linoleate 9S-lipoxygenase	0	0.1982	0.5805	1.2219	0	0.7914	K15718
LRRK1	leucine-rich repeat kinase 1	0	0.2129	1.7152	0	0	0.8407	K08843
KTR6	mannosylphosphate transferase	0	1.0829	1.4401	0	0	0.2455	K05537
KTR1_3	alpha 1,2-mannosyltransferase	0	1.0829	1.4401	0	0	0.2455	K10967
SSH	protein phosphatase slingshot	0	0.56	1.7432	0	0	0.4523	K05766
SLK	STE20-like kinase	0	0.6505	1.5247	0	0	0.5604	K08836
CHD2	chromodomain-helicase-DNA-binding protein 2	0	0.3628	1.3287	0	0	1.0419	K20091
MAP3K3, MEKK3	mitogen-activated protein kinase kinase kinase 3	0	1.1982	1.426	0	0	0.1075	K04421
CRYM	thiomorpholine-carboxylate dehydrogenase	0	0.2045	1.2728	0	0	1.2476	K18258
CNOT4, NOT4, MOT2	CCR4-NOT transcription complex subunit 4	0	0.6549	1.2792	0	0	0.7837	K10643
MECR, NRBF1	mitochondrial enoyl-[acyl-carrier protein] reductase / trans-2-enoyl-CoA reductase	0	1.0037	1.1027	0	0	0.6005	K07512
PHF8, JHDM1F	lysine-specific demethylase PHF8	0	0.8816	1.3989	0	0	0.4219	K19415
PSMA5	20S proteasome subunit alpha 5	0	0.8244	1.3585	0	0	0.5178	K02729
SKI2, SKIV2L	antiviral helicase SKI2	0	0.4155	1.9781	0	0	0.2983	K12599
ZDHHC4, SWF1	palmitoyltransferase ZDHHC4	0	0.2419	1.0466	0	0	1.3594	K20003
ABA3	molybdenum cofactor sulfurtransferase	0	0.4416	0.7055	0	0	1.483	K15631
DCP2	mRNA-decapping enzyme subunit 2	0	0.736	1.4375	0	0	0.4403	K12613
PPEF, PPP7C	serine/threonine-protein phosphatase with EF-hands	0	0.1187	1.3508	0	0	1.1274	K13807
CDK10	cyclin-dependent kinase 10	0	0.92	1.2635	0	0	0.4128	K02449
MASTL, GW	serine/threonine-protein kinase greatwall	0	1.066	1.2362	0	0	0.2551	K16309
ANPRB, NPR2	atrial natriuretic peptide receptor B	0	0.224	0.6779	0	0	1.6353	K12324
HDAC3	histone deacetylase 3	0	0.2831	0.9748	0.8728	0	0.3999	K11404
HOS2	histone deacetylase HOS2	0	0.2831	0.9748	0.8728	0	0.3999	K11483
E2.7.1.105, PFK	6-phosphofructo-2-kinase	0	0.1187	1.2198	0	0	1.1766	K00900
ADAM23	disintegrin and metalloproteinase domain-containing protein 23	0	0.9237	1.2779	0	0	0.2947	K06837
PSMA6	20S proteasome subunit alpha 1	0	0.2094	1.9632	0	0	0.2719	K02730
APLF	aprataxin and PNK-like factor	0	0.4223	1.3532	0	0	0.6443	K13295
ADPRHL2	poly(ADP-ribose) glycohydrolase ARH3	0	0.7806	1.1816	0	0	0.4297	K11687
PSEN1, PS1	presenilin 1	0	0.277	1.2173	0	0	0.8949	K04505
CHD6	chromodomain-helicase-DNA-binding protein 6	0	0.3435	1.5094	0	0	0.4932	K14436
CKX	cytokinin dehydrogenase	0	0.4223	0.6817	0	0	1.2326	K00279
E2.1.3.1-1.3S	methylmalonyl-CoA carboxyltransferase 1.3S subunit	0	0.4546	1.7119	0	0	0.1632	K17490
DDX28	ATP-dependent RNA helicase DDX28	0	0.6283	0.9094	0	0	0.7656	K20096
RECQL4	ATP-dependent DNA helicase Q4	0	0.8359	0.8905	0	0	0.5728	K10730
STAMBP, AMSH	STAM-binding protein	0	0.6361	1.2811	0	0	0.3805	K11866
POLH	DNA polymerase eta	0	0.1065	1.7789	0	0	0.2675	K03509
CANT1	soluble calcium-activated nucleotidase 1	0	0.2321	0.8791	0	0	1.014	K12304
POL5, MYBBP1A	DNA polymerase phi	0	0.4111	1.3047	0	0	0.3935	K02331
LPCAT4, AGPAT7	lysophospholipid acyltransferase	0	0.6494	1.0306	0	0	0.4274	K13512
kdnB	3-deoxy-alpha-D-manno-octulosonate 8-oxidase	0	0.7503	1.0525	0	0	0.2525	K19714
ENPEP, CD249	glutamyl aminopeptidase	0	0.3628	0.9055	0	0	0.7769	K11141
SLH1	antiviral helicase SLH1	0	0.368	1.1455	0	0	0.5284	K18664
MDP1	magnesium-dependent phosphatase 1	0	0.1282	1.3611	0	0	0.5061	K17619
cmcH	hydroxymethyl cephem carbamoyltransferase	0	0.1378	0.9417	0	0	0.8901	K04128
E3.1.3.56	inositol-1,4,5-trisphosphate 5-phosphatase	0	0.5757	1.0014	0	0	0.3616	K01106
SHIP1, INPP5D	phosphatidylinositol-3,4,5-trisphosphate 5-phosphatase 1	0	0.5757	1.0014	0	0	0.3616	K03084
RRM2	ribonucleoside-diphosphate reductase subunit M2	0	0.2321	1.1049	0	0	0.5832	K10808
DUSP12, YVH1	dual specificity phosphatase 12	0	0.5956	0.927	0	0	0.3207	K14819
NTAN1	protein N-terminal asparagine amidohydrolase	0	0.6283	1.0354	0	0	0.1692	K14662
PDXP	pyridoxal phosphatase	0	0.4294	0.6289	0	0	0.7706	K07758
MAN2B2	epididymis-specific alpha-mannosidase	0	0.4057	0.6448	0	0	0.7662	K12312
AGL	glycogen debranching enzyme	0	0.1498	1.4609	0	0	0.1613	K01196
DDX42, SF3B125	ATP-dependent RNA helicase DDX42	0	0.3142	0.7631	0	0	0.6629	K12835
PPM1E, POPX1	protein phosphatase 1E	0	0.3603	0.6743	0	0	0.6221	K17501
CPSF3L, INTS11	integrator complex subunit 11	0	0.3261	0.9553	0	0	0.3512	K13148
USP2	ubiquitin carboxyl-terminal hydrolase 2	0	0.2656	0.2918	0	0	1.0486	K11833
USP8, UBP5	ubiquitin carboxyl-terminal hydrolase 8	0	0.2656	0.2918	0	0	1.0486	K11839
MLK4, KIAA1804	mitogen-activated protein kinase kinase kinase MLK4	0	0.2996	0.5887	0	0	0.6619	K17534
epsF	glycosyltransferase EpsF	0	0.1947	0.3802	0	0	0.9084	K19424
CTSE	cathepsin E	0	0.2385	0.9827	0	0	0.2569	K01382
DBR1	lariat debranching enzyme	0	0.2028	0.9657	0	0	0.2912	K18328
GPS	geranyl diphosphate synthase	0	0.2342	0.6861	0	0	0.5044	K14066
PFAM1	M1-family aminopeptidase	0	0.3628	0.5326	0	0	0.521	K13725
MAPK7	mitogen-activated protein kinase 7	0	0.4025	0.4422	0	0	0.4335	K04464
ZEP, ABA1	zeaxanthin epoxidase	0	0.1771	0.616	0	0	0.3813	K09838
PAXM, ATMM, LTMM	FAD dependent monooxygenase	0	0.1771	0.616	0	0	0.3813	K18386
RNF19A	E3 ubiquitin-protein ligase RNF19A	0	0.1662	0.4063	0	0	0.5885	K11972
RNF19B	E3 ubiquitin-protein ligase RNF19B	0	0.1662	0.4063	0	0	0.5885	K11973
ART1, CD296	ADP-ribosyltransferase 1	0	0.1308	0.5746	0	0	0.4225	K06716
ART5	ADP-ribosyltransferase 5	0	0.1308	0.5746	0	0	0.4225	K19977
E3.4.14.-	dipeptidyl aminopeptidase	0	0.1447	0.583	0	0	0.3637	K01282
CROT	carnitine O-octanoyltransferase	0	0.3142	0.3451	0	0	0.2255	K05940
SRPK2	serine/threonine-protein kinase SRPK2	0	0.1363	0.3993	0	0	0.3425	K08831
HPSE2	heparanase 2	0	0.1814	0.3986	0	0	0.1302	K07965

## Sheet: Sheet 3 (Oxidureductases)
Gene	Enzyme	A0	A1	A2	B1	C1	C2	KEGG_KOs
CYP51	sterol 14alpha-demethylase	21.6348	479.159	809.996	168.768	197.138	266.346	K05917
cypD_E, CYP102A2_3	cytochrome P450 / NADPH-cytochrome P450 reductase	122.929	465.403	812.605	128.756	179.642	277.753	K14338
alkB1_2, alkM	alkane 1-monooxygenase	48.1399	185.008	371.82	285.856	114.688	218.225	K00496
E1.14.14.1	unspecific monooxygenase	52.5158	238.722	430.263	137.012	112.703	223.971	K00493
ubiH	2-octaprenyl-6-methoxyphenol hydroxylase	102.602	113.757	156.107	255.633	131.538	223.772	K03185
proC	pyrroline-5-carboxylate reductase	63.8461	108.114	145.263	215.389	177.961	187.897	K00286
gpsA	glycerol-3-phosphate dehydrogenase (NAD(P)+)	112.618	113.387	140.089	229.493	108.471	174.29	K00057
mhpA	3-(3-hydroxy-phenyl)propionate hydroxylase	71.5355	93.4037	155.303	201.474	110.718	195.35	K05712
choD	cholesterol oxidase	14.4457	34.1523	153.882	181.891	180.459	204.078	K03333
acpD, azoR	FMN-dependent NADH-azoreductase	90.2724	108.183	146.759	146.087	116.948	224.789	K01118
kstD	3-oxosteroid 1-dehydrogenase	77.22	121.249	242.039	51.5375	83.826	201.185	K05898
PTR1	pteridine reductase	59.0632	71.4471	112.146	131.465	95.4526	187.148	K03793
SCD, desC	stearoyl-CoA desaturase (Delta-9 desaturase)	84.3713	109.832	131.607	106.494	109.734	114.849	K00507
yfeX	porphyrinogen peroxidase	4.9861	94.7826	166.806	82.882	46.8424	156.19	K07223
hmp, YHB1	nitric oxide dioxygenase	24.4405	89.2597	101.871	126.908	86.2728	126.718	K05916
dadA	D-amino-acid dehydrogenase	42.908	71.1794	88.6582	146.02	49.0554	170.465	K00285
budC	meso-butanediol dehydrogenase / (S,S)-butanediol dehydrogenase / diacetyl reductase	70.6062	97.3198	124.781	99.029	55.1782	144.314	K18009
crtR	beta-carotene hydroxylase	19.0572	72.4255	95.7452	185.43	48.7864	114.008	K02294
yiaY	alcohol dehydrogenase	14.4025	62.6362	94.5424	123.357	91.0087	105.821	K13954
E1.3.99.16	isoquinoline 1-oxidoreductase	68.3911	96.1711	129	120.968	33.4644	90.8605	K00256
pcpC	tetrachlorohydroquinone reductive dehalogenase	40.4491	100.749	106.881	39.8999	49.5033	157.66	K15241
ydfG	3-hydroxy acid dehydrogenase / malonic semialdehyde reductase	9.1213	50.9403	85.2074	166.792	33.2558	79.2793	K16066
sdh	serine 3-dehydrogenase (NADP+)	5.7748	50.2831	90.3738	142.082	30.7655	98.6277	K05886
isfD	sulfoacetaldehyde reductase	8.4969	49.7255	78.0658	142.082	27.5419	77.5366	K15373
epd	D-erythrose 4-phosphate dehydrogenase	15.4765	31.8924	58.2846	93.606	60.6712	129.43	K03472
ahpF	alkyl hydroperoxide reductase subunit F	25.4203	36.3005	94.8509	99.5716	52.577	79.728	K03387
rubB, alkT	rubredoxin---NAD+ reductase	14.0242	56.1441	129.96	47.8721	39.9518	84.0138	K05297
fre, ubiB	aquacobalamin reductase / NAD(P)H-flavin reductase	9.5925	51.7898	87.0274	64.8267	69.0239	84.7391	K05368
rbtD	ribitol 2-dehydrogenase	46.5645	46.997	84.729	80.7266	30.6669	99.9651	K00039
SRD5A1	3-oxo-5-alpha-steroid 4-dehydrogenase 1	24.2653	44.6627	102.072	75.0716	31.7444	80.9828	K12343
norW	nitric oxide reductase FlRd-NAD(+) reductase	0.4762	55.6375	128.4	58.2953	3.5323	84.206	K12265
E1.1.1.65	pyridoxine 4-dehydrogenase	7.7269	33.4142	79.9982	80.8959	15.3489	111.032	K05275
PRDX3	peroxiredoxin 3	6.7397	39.2478	39.8462	73.6444	44.4977	119.681	K20011
hsaA	3-hydroxy-9,10-secoandrosta-1,3,5(10)-triene-9,17-dione monooxygenase	18.5809	61.5532	128.683	29.6149	13.5475	79.3805	K16047
hoxU	[NiFe] hydrogenase diaphorase moiety small subunit	2.3998	27.1198	109.279	32.299	3.6488	123.855	K18006
dprE2	decaprenylphospho-beta-D-erythro-pentofuranosid-2-ulose 2-reductase	5.6208	50.7647	87.2878	21.9268	49.0163	85.1404	K16652
yihU	4-hydroxybutyrate dehydrogenase / sulfolactaldehyde 3-reductase	7.6952	48.0308	94.9519	53.9624	9.962	81.6995	K08318
SDR16C5	all-trans-retinol dehydrogenase (NAD+)	0	36.4021	72.7673	80.1133	13.9227	76.5452	K15734
dmpP, poxF, tomA5	phenol/toluene 2-monooxygenase (NADH) P5/A5	10.1063	22.1957	40.769	59.1123	70.2991	84.0316	K16246
nifD	nitrogenase molybdenum-iron protein alpha chain	3.6845	12.559	66.0989	48.3867	5.7242	141.585	K02586
por	protochlorophyllide reductase	8.1457	36.6086	41.5357	77.3672	41.2114	73.9435	K00218
prmB	propane monooxygenase reductase component	10.1063	17.9203	38.5799	59.1123	68.9207	84.0316	K18225
tpx	thiol peroxidase, atypical 2-Cys peroxiredoxin	5.9539	28.1318	43.0828	39.7601	71.3186	84.7939	K11065
cymAb	p-cymene methyl-monooxygenase electron transfer component	9.5925	17.9203	37.703	59.1123	67.9793	82.9636	K18293
por, nifJ	pyruvate-ferredoxin/flavodoxin oxidoreductase	28.6643	33.3154	56.8213	65.3296	19.8436	87.4208	K03737
tphA1	terephthalate 1,2-dioxygenase reductase component	9.5925	14.9764	37.703	59.1123	66.18	82.9636	K18077
E1.1.1.387	L-serine 3-dehydrogenase (NAD+)	4.1057	37.3068	88.5664	48.9811	6.4948	78.6793	K19711
bphJ, xylQ, nahO, tesF	acetaldehyde/propanal dehydrogenase	20.4245	42.23	82.4929	50.5511	8.5038	72.4859	K18366
hsaC	3,4-dihydroxy-9,10-secoandrosta-1,3,5(10)-triene-9,17-dione 4,5-dioxygenase	6.5782	41.9946	73.427	59.5804	15.2435	59.5226	K16049
nifK	nitrogenase molybdenum-iron protein beta chain	0.3481	11.3732	62.422	35.3412	4.7372	133.69	K02591
adh1	alcohol dehydrogenase	5.2208	9.6631	32.5185	73.7623	57.3165	73.0891	K19954
RETSAT	all-trans-retinol 13,14-reductase	8.6199	44.5778	47.0435	33.721	43.9522	76.3268	K09516
hyaB, hybC	hydrogenase large subunit	0.5333	14.8425	32.2074	78.4931	49.3063	70.5232	K06281
hoxF	[NiFe] hydrogenase diaphorase moiety large subunit	11.9282	41.7163	81.7474	36.6624	8.9004	75.3882	K18005
PTGS2, COX2	prostaglandin-endoperoxide synthase 2	4.5356	60.1039	91.4111	46.2149	2.5424	37.5699	K11987
hoxY	NAD-reducing hydrogenase small subunit	2.835	24.3971	97.9539	26.7493	1.8111	84.4909	K18007
acdH	short/branched chain acyl-CoA dehydrogenase	9.6152	44.0913	61.4475	72.7934	14.7421	42.2003	K11410
iucD	lysine N6-hydroxylase	0	7.7893	36.2995	76.5193	46.4589	64.3399	K03897
spnN, oleW	dTDP-3,4-didehydro-2,6-dideoxy-alpha-D-glucose 3-reductase	51.5124	66.7848	79.101	19.2775	15.6522	48.308	K13327
actVA5	two-component flavin-dependent monooxygenase	10.9419	31.1559	77.1641	26.4612	7.6155	73.8343	K14630
sad	succinate-semialdehyde dehydrogenase	15.3052	37.9136	77.9569	16.9197	5.2554	75.7862	K08324
bphC	biphenyl-2,3-diol 1,2-dioxygenase	6.5782	40.1398	72.79	24.6866	15.2435	59.5226	K00462
PXDN, VPO1	peroxidase	7.098	15.0564	34.6885	47.3436	50.2894	59.9635	K19511
tsdA	thiosulfate dehydrogenase	23.131	26.1129	42.4193	49.5248	10.2064	72.427	K19713
epmC	elongation factor P hydroxylase	0	7.9135	41.9	58.9256	8.6758	77.2276	K09906
todE	3-methylcatechol 2,3-dioxygenase	2.8452	30.0355	72.0146	22.7573	3.8185	58.9526	K16270
dfx	superoxide reductase	0	7.3348	37.9669	16.5465	39.0472	82.3461	K05919
K14330	fatty aldehyde-generating acyl-ACP reductase	1.0642	6.7857	45.374	20.7252	34.931	74.7825	K14330
rutF	flavin reductase	0	58.9428	65.8426	14.6681	9.0006	32.8247	K09024
E1.12.7.2S	ferredoxin hydrogenase small subunit	0	18.8992	29.8325	33.5196	16.4087	79.9146	K00534
gfo	glucose-fructose oxidoreductase	6.8064	50.4839	67.9771	32.4577	9.7785	15.9586	K00118
DVR	divinyl chlorophyllide a 8-vinyl-reductase	0	24.7279	76.2522	22.6924	0.149	51.642	K19073
caiA	crotonobetainyl-CoA dehydrogenase	0	29.614	52.7736	14.9304	0.2984	38.1722	K08297
RDH11	retinol dehydrogenase 11	0	8.1623	30.5504	23.0803	0.9042	61.4067	K11152
dusC	tRNA-dihydrouridine synthase C	5.1883	42.8948	58.4241	6.0513	5.6169	6.683	K05541
L2HGDH	2-hydroxyglutarate dehydrogenase	9.0669	15.25	15.7002	30.8393	16.2712	31.9151	K00109
wbpB	UDP-N-acetyl-2-amino-2-deoxyglucuronate dehydrogenase	0.497	26.6591	51.609	13.2082	7.0447	9.6457	K13016
pdxB	erythronate-4-phosphate dehydrogenase	3.1377	28.884	53.4454	4.0458	10.2099	11.4043	K03473
crtP	diapolycopene oxygenase	1.8068	4.7423	12.1918	43.7954	16.5658	25.7272	K10210
soxG	sarcosine oxidase, subunit gamma	8.5292	11.7389	21.1067	44.0072	11.17	12.6527	K00305
tauX	taurine dehydrogenase small subunit	8.3557	20.2418	56.0465	0	1.4371	11.2887	K07255
NVD, DAF36	cholesterol 7-desaturase	0	30.6644	48.0288	3.13	1.4075	2.1872	K14938
mvhA, vhuA, vhcA	F420-non-reducing hydrogenase large subunit	0.3662	17.3812	44.8628	16.5753	1.1684	4.2278	K14126
andAd	anthranilate 1,2-dioxygenase small subunit	1.1121	21.2407	22.707	18.5159	2.5823	11.754	K16320
iaaM	tryptophan 2-monooxygenase	4.3631	18.3026	42.0247	3.3093	0.4482	2.0118	K00466
K10253	DOPA 4,5-dioxygenase	10.1215	18.2672	25.7318	1.4708	5.5856	7.1446	K10253
dkgA	2,5-diketo-D-gluconate reductase A	1.341	1.9338	6.029	35.7528	1.4981	4.447	K06221
RRM1	ribonucleoside-diphosphate reductase subunit M1	7.4442	15.9364	16.9288	0	0	9.9738	K10807
NXN	nucleoredoxin	3.6476	10.6763	16.1526	1.039	0	5.4166	K17609
nagH	salicylate 5-hydroxylase small subunit	0	4.0252	4.1768	18.5159	0	3.1894	K18243
XR	D-xylose reductase	2.8545	5.712	5.8126	4.5611	2.7981	8.9189	K17743
CMAH	CMP-N-acetylneuraminate monooxygenase	0	2.261	3.1894	18.7979	0.7444	1.0926	K08080
pvdA, SIDA	L-ornithine N5-monooxygenase	0	0.553	2.0934	22.5296	0	0.1085	K10531
tphA3	terephthalate 1,2-dioxygenase oxygenase component beta subunit	0	8.4498	10.1561	0	0	4.1284	K18075
MIOX	inositol oxygenase	0.6079	5.9069	7.9069	1.059	2.558	4.6969	K00469
AASS	alpha-aminoadipic semialdehyde synthase	0	4.9793	6.3084	6.7883	0.2105	2.9124	K14157
TER, TSC13, CER10	very-long-chain enoyl-CoA reductase	0	0.354	0.9472	19.4146	0	0.1988	K10258
DHFR-TS	dihydrofolate reductase / thymidylate synthase	0	3.3107	10.8755	1.7552	0.7561	3.6049	K13998
padB	phenylacetyl-CoA:acceptor oxidoreductase	3.7098	4.3418	5.4826	7.0197	0.1128	2.2255	K18361
MESO1, ERG25	methylsterol monooxygenase	0	6.0369	6.2591	0	1.4009	2.9433	K07750
ped	(S)-1-phenylethanol dehydrogenase	0	3.5359	9.751	0	0.1248	2.7992	K14746
IL4I1	L-amino-acid oxidase	0	1.1622	1.6314	11.0589	0	0.4172	K03334
folM	dihydromonapterin reductase / dihydrofolate reductase	0	0.4219	5.8513	2.5214	0	4.6449	K13938
SMO2	plant 4alpha-monomethylsterol monooxygenase	0	0.186	7.2636	0	0	5.8097	K14424
RIOX1, NO66	bifunctional lysine-specific demethylase and histidyl-hydroxylase NO66	0	3.8855	6.8178	0	0	2.4576	K16914
MDH1	malate dehydrogenase	2.8276	3.7433	5.7949	1.2314	0	2.0143	K00025
SUR2	sphinganine C4-monooxygenase	0	0.186	7.152	0	0	5.2078	K04713
JMJD7	peptidyl-lysine (3S)-dioxygenase / protease	0	2.6146	6.8626	0	0	2.6499	K19219
DET2	steroid 5-alpha-reductase	0	0.2629	4.4762	0	2.5933	3.3497	K09591
ALDH7A1	aldehyde dehydrogenase family 7 member A1	1.4591	2.958	3.6958	0	0.7576	2.3931	K14085
TDH	threonine 3-dehydrogenase	0	2.7318	3.9937	0	0	2.0219	K15789
kdhL	6-hydroxypseudooxynicotine dehydrogenase subunit gamma	0	0.706	2.8625	0	0	4.9695	K19187
HAO	(S)-2-hydroxy-acid oxidase	0	0.5179	2.7714	2.6256	0	2.4867	K11517
RBOH	respiratory burst oxidase	0	1.9889	2.4796	2.0901	0	1.8352	K13447
GPD1	glycerol-3-phosphate dehydrogenase (NAD+)	0	2.7044	3.7413	0	0	1.899	K00006
luci	renilla-luciferin 2-monooxygenase	0	0.1752	5.3907	0	0	2.5791	K18053
ALKBH8, TRM9	alkylated DNA repair protein alkB homolog 8	0	1.5199	2.7457	2.5214	0	1.3574	K10770
SDHB, SDH2	succinate dehydrogenase (ubiquinone) iron-sulfur subunit	0.5527	1.249	2.0705	0	0.5848	3.1123	K00235
E1.12.7.2	ferredoxin hydrogenase	1.7308	1.8662	2.7479	0	0.1571	1.9644	K00532
DOHH	deoxyhypusine monooxygenase	0	1.8142	2.1131	0	0.8422	1.6096	K06072
bdhAB	butanol dehydrogenase	0	0.7477	4.5302	0	0	1.0979	K00100
ADO	cysteamine dioxygenase	0.7444	2.5236	3.0092	0	0	0.7549	K10712
GLDH	L-galactono-1,4-lactone dehydrogenase	0	1.9744	2.781	0	0	1.5063	K00225
ACAD8	isobutyryl-CoA dehydrogenase	0	1.3331	3.873	0	0	0.9115	K11538
CDO1	cysteine dioxygenase	0	1.318	3.8341	0	0	0.7742	K00456
DUS2	tRNA-dihydrouridine synthase 2	0	0.8587	2.8189	0	0	1.7724	K05543
POR	NADPH-ferrihemoprotein reductase	0	1.188	2.7677	0	0	1.3351	K00327
cobR	cob(II)yrinic acid a,c-diamide reductase	0	0.8102	3.3323	0	0	0.9545	K13786
hndD	NADP-reducing hydrogenase subunit HndD	0	1.8662	2.345	0	0.1196	0.6042	K18332
sucD	succinate-semialdehyde dehydrogenase	0	1.0645	1.2431	0	0	2.5243	K18119
NR	nitrate reductase (NAD(P)H)	0.4688	1.7881	1.8055	0	0	1.1359	K10534
ERG4	Delta24(24(1))-sterol reductase	0	0.2013	0.2948	3.723	0	0.5057	K00223
DHRSX	dehydrogenase/reductase SDR family member X	0	1.9004	2.0105	0	0	0.6064	K11170
PCBC	isopenicillin-N synthase	0	1.3801	1.7227	0	0	0.8329	K04126
phdI	1-hydroxy-2-naphthoate dioxygenase	0	0.2961	1.4691	0	0	1.9608	K11948
PTGS1, COX1	prostaglandin-endoperoxide synthase 1	0	1.0872	2.0945	0	0	0.4751	K00509
hydA	iron-hydrogenase subunit alpha	0	1.4637	1.608	0	0.1196	0.3152	K17997
CBR4	carbonyl reductase 4 / 3-oxoacyl-[acyl-carrier protein] reductase beta subunit	0	1.0645	1.5593	0	0	0.6878	K11539
IYD, DEHAL1	iodotyrosine deiodinase	0	0.162	2.3453	0	0	0.7025	K17231
CYP6	cytochrome P450 family 6	0	0.7522	1.2776	0	0	1.0368	K14999
CYP734A1, BAS1	PHYB activation tagged suppressor 1	0	0.8659	1.3477	0	0	0.803	K15639
DCXR	L-xylulose reductase	0	0.981	1.435	0	0	0.5974	K03331
HIF1AN	hypoxia-inducible factor 1-alpha inhibitor (HIF hydroxylase)	0	0.448	1.6722	0	0	0.7639	K18055
DHRS13	dehydrogenase/reductase SDR family member 13	0	0.228	1.8367	0	0	0.8183	K11169
TYRAAT	arogenate dehydrogenase (NADP+), plant	0	0.7387	1.5554	0	0	0.5303	K15227
LOX1_5	linoleate 9S-lipoxygenase	0	0.1982	0.5805	1.2219	0	0.7914	K15718
CRYM	thiomorpholine-carboxylate dehydrogenase	0	0.2045	1.2728	0	0	1.2476	K18258
MECR, NRBF1	mitochondrial enoyl-[acyl-carrier protein] reductase / trans-2-enoyl-CoA reductase	0	1.0037	1.1027	0	0	0.6005	K07512
PHF8, JHDM1F	lysine-specific demethylase PHF8	0	0.8816	1.3989	0	0	0.4219	K19415
CKX	cytokinin dehydrogenase	0	0.4223	0.6817	0	0	1.2326	K00279
kdnB	3-deoxy-alpha-D-manno-octulosonate 8-oxidase	0	0.7503	1.0525	0	0	0.2525	K19714
RRM2	ribonucleoside-diphosphate reductase subunit M2	0	0.2321	1.1049	0	0	0.5832	K10808
ZEP, ABA1	zeaxanthin epoxidase	0	0.1771	0.616	0	0	0.3813	K09838
PAXM, ATMM, LTMM	FAD dependent monooxygenase	0	0.1771	0.616	0	0	0.3813	K18386
