# Supplementary material for: Microbial Consortiums of Putative Degraders of Low-Density Polyethylene-Associated Compounds in the Ocean
Source: mSystems. 2022 Mar 1;7(2):e01415-21. doi: 10.1128/msystems.01415-21 (PMC8941889; doi:10.1128/msystems.01415-21)
Supplement: TABLE S3 [file msystems.01415-21-st003.xlsx]

## Sheet: Cell abundance
	diff	lwr	upr	p adj
Plastic:A-Glass:A	681.381	541.865	820.898	0.000*
Glass:B-Glass:A	-7.997	-136.504	120.508	1
Plastic:B-Glass:A	366.369	224.527	508.21	0.000*
Glass:C-Glass:A	-8.815	-136.685	119.052	1
Plastic:C-Glass:A	1258	1130.14	1385.87	0.000*
Glass:B-Plastic:A	-689.38	-828.285	-550.475	0.000*
Plastic:B-Plastic:A	-315.013	-466.34	-163.687	0.000*
Glass:C-Plastic:A	-690.198	-828.513	-551.883	0.000*
Plastic:C-Plastic:A	576.622	438.307	714.937	0.000*
Plastic:B-Glass:B	374.366	233.126	515.607	0.000*
Glass:C-Glass:B	-0.817	-128.019	126.383	1
Plastic:C-Glass:B	1266	1138.8	1393.2	0.000*
Glass:C-Plastic:B	-375.185	-515.845	-234.524	0.000*
Plastic:C-Plastic:B	891.635	750.974	1032.3	0.000*
Plastic:C-Glass:C	1266.82	1140.26	1393.38	0.000*

## Sheet: Oxygen consumption
		diff	lwr	upr	p adj
Total oxygen consumption	Control:Ctrl 2-Control:Ctrl	-10.21	-16.451	-3.975	0.001*
	Glass:A-Control:Ctrl	1.653	-4.584	7.891	1
	Plastic:A-Control:Ctrl	20.362	14.124	26.599	0.000*
	Glass:B-Control:Ctrl	4.182	-2.055	10.42	0.405
	Plastic:B-Control:Ctrl	8.884	2.646	15.122	0.002*
	Glass:C-Control:Ctrl	-3.88	-10.117	2.357	0.51
	Plastic:C-Control:Ctrl	22.566	16.328	28.804	0.000*
	Glass:A-Control:Ctrl 2	11.867	5.629	18.104	0.000*
	Plastic:A-Control:Ctrl 2	30.575	24.337	36.813	0.000*
	Glass:B-Control:Ctrl 2	14.396	8.158	20.634	0.000*
	Plastic:B-Control:Ctrl 2	19.097	12.859	25.335	0.000*
	Glass:C-Control:Ctrl 2	6.333	0.095	12.571	0.045
	Plastic:C-Control:Ctrl 2	32.78	26.542	39.018	0.000*
	Plastic:A-Glass:A	18.708	12.47	24.946	0.000*
	Glass:B-Glass:A	2.529	-3.708	8.766	0.934
	Plastic:B-Glass:A	7.23	0.992	13.468	0.016*
	Glass:C-Glass:A	-5.533	-11.771	0.704	0.11
	Plastic:C-Glass:A	20.913	14.675	27.151	0.000*
	Glass:B-Plastic:A	-16.179	-22.417	-9.941	0.000*
	Plastic:B-Plastic:A	-11.478	-17.715	-5.24	0.000*
	Glass:C-Plastic:A	-24.242	-30.48	-18.004	0.000*
	Plastic:C-Plastic:A	2.204	-4.033	8.442	0.974
	Plastic:B-Glass:B	4.701	-1.536	10.939	0.257
	Glass:C-Glass:B	-8.062	-14.3	-1.824	0.006*
	Plastic:C-Glass:B	18.384	12.146	24.622	0.000*
	Glass:C-Plastic:B	-12.764	-19.002	-6.526	0.000*
	Plastic:C-Plastic:B	13.682	7.444	19.92	0.000*
	Plastic:C-Glass:C	26.446	20.209	32.684	0.000*
Oxygen consumption per cell	Plastic:A-Glass:A	-1.31e-07	-1.58e-07	-1.03e-07	0.000*
	Glass:B-Glass:A	1.57e-07	1.3e-07	1.85e-07	0.000*
	Plastic:B-Glass:A	-9.2e-08	-1.19e-07	-6.47e-08	0.000*
	Glass:C-Glass:A	-7.57e-08	-1.03e-07	-4.84e-08	0.000*
	Plastic:C-Glass:A	-1.34e-07	-1.61e-07	-1.07e-07	0.000*
	Glass:B-Plastic:A	2.88e-07	2.61e-07	3.15e-07	0.000*
	Plastic:B-Plastic:A	3.87e-08	1.14e-08	6.59e-08	0.005*
	Glass:C-Plastic:A	5.5e-08	2.77e-08	8.23e-08	0.000*
	Plastic:C-Plastic:A	-3.21e-09	-3.05e-08	2.41e-08	0.998
	Plastic:B-Glass:B	-2.49e-07	-2.77e-07	-2.22e-07	0.000*
	Glass:C-Glass:B	-2.33e-07	-2.6e-07	-2.06e-07	0.000*
	Plastic:C-Glass:B	-2.91e-07	-3.18e-07	-2.64e-07	0.000*
	Glass:C-Plastic:B	1.64e-08	-1.09e-08	4.36e-08	0.388
	Plastic:C-Plastic:B	-4.19e-08	-6.92e-08	-1.46e-08	0.003*
	Plastic:C-Glass:C	-5.82e-08	-8.55e-08	-3.1e-08	0.000*
