# Supplementary material for: Microbial Consortiums of Putative Degraders of Low-Density Polyethylene-Associated Compounds in the Ocean
Source: mSystems. 2022 Mar 1;7(2):e01415-21. doi: 10.1128/msystems.01415-21 (PMC8941889; doi:10.1128/msystems.01415-21)
Supplement: TEXT S2 [file msystems.01415-21-s0002.txt]

########################################
########################################

#       Bioinformatics pipeline       #

########################################
########################################

# Samples
# P1->A0 P2->A1 P3->A3 P4->B1 P5->C1 P6->C2

# Trimming, removing overrepresented sequences and quality check
module load adapterremoval
module load fastqc
AdapterRemoval --file1 P${SLURM_ARRAY_TASK_ID}.fastq --basename P${SLURM_ARRAY_TASK_ID} --trimns --trimqualities --gzip --threads 8
fastqc P${SLURM_ARRAY_TASK_ID}.truncated.gz

# Read-based taxonomic classification with Kaiju
module load kaiju
kaiju -t /apps/kaiju/database/nodes.dmp -f kaiju_db_nr_eu.fmi -i P${SLURM_ARRAY_TASK_ID}.truncated.gz -z 8 -v -o P${SLURM_ARRAY_TASK_ID}_kaiju.out

# 16S-based taxonomic classificaiton with matam and mOTUs
# MATAM 16S rRNA gene assembly
matam.assembly.py -d /localmirror/monthly/blast/SILVA_SSURef_NR99_tax_silva -i P${SLURM_ARRAY_TASK_ID}.truncated -o matam_results --cpu 8 --perform_taxonomic_assignment
# mOTUS
module load motus
motus profile -s P${SLURM_ARRAY_TASK_ID}.truncated -t 8 > P${SLURM_ARRAY_TASK_ID}_taxonomy_profile.txt

# Co-assembly of samples P2, P3, P4, P5 and P6 with Megahit
gzip -d P${SLURM_ARRAY_TASK_ID}.truncated.gz
cat P2.truncated P3.truncated P4.truncated P5.truncated P6.truncated > co_assembly.fastq
module load megahit
megahit -r co_assembly.fastq -o megahit_results

# Gene prediction with Prodigal
module load prodigal 
prodigal -i /megahit_results/final.contigs.fa -o my.genes -a my.proteins.fasta -d nucl.orf.fasta

# Align reads to predicted genes with bwa and bbmap 
module load bwa
bwa index nucl.orf.fasta
bwa mem -t 8 nucl.orf.fasta P${SLURM_ARRAY_TASK_ID}.truncated > P${SLURM_ARRAY_TASK_ID}_bwa.sam
module load bbmap
pileup.sh in=P${SLURM_ARRAY_TASK_ID}_bwa.sam rpkm=P${SLURM_ARRAY_TASK_ID}_coverage.txt

# Functional annotation with EggNog
module load eggnogmapper
cp /localmirror/monthly/mapper-data/eggnog_proteins.dmnd $TMPDIR
emapper.py --temp_dir $TMPDIR --data_dir $TMPDIR -m diamond --no_annot --no_file_comments --cpu 8 -i my.proteins.fasta -o Co_assembly --dmnd_db $TMPDIR/eggnog_proteins.dmnd
cp /localmirror/monthly/mapper-data/eggnog.db $TMPDIR
emapper.py --temp_dir $TMPDIR --data_dir $TMPDIR --annotate_hits_table Co_assembly.emapper.seed_orthologs --no_file_comments -o Co-assembly --cpu 8 


#########################

#     BIN ANALYSIS     #

#########################

# Calculate coverage of each contig in each sample (creating .bam file)
module load bowtie 
bowtie2-build final.contigs.fa NAME_contigs
bowtie2 –x NAME_contigs –r co_assembly.fastq –S samOUTPUT.sam
module load samtools
samtools view –bS samOUTPUT.sam > co_assembly.bam
jgi_summarize_bam_contig_depths --outputDepth depth_coassembly.txt --minContigLength 1500 co_assembly.bam

# Binning with Metabat
module load metabat
metabat -i final.contigs.fa -a depth_coassembly.txt --unbinned -m 1500 -o METABAT

# Binning with Maxbin
module load maxbin
run_MaxBin.pl –contig final.contigs.fa –reads co_assembly.fastq –min_contig_length 1500 –out MAXBIN

# Bin refinement with Metawrap
module load metawrap
metawrap bin_refinement –A MAXBIN_BINS –B METABAT_BINS –c 50 –o METAWRAP

# Taxonomic classification of refined bins with gtdbtk
module laod gtdbtk
gtdbtk classify_wf –genome_dir METAWRAP_BINS –x fa –out_dir GTDB

# Bins gene prediction with Prodigal
module load prodigal 
prodigal -i bin${SLURM_ARRAY_TASK_ID}.fa -o bin${SLURM_ARRAY_TASK_ID}.genes -a bin${SLURM_ARRAY_TASK_ID}.proteins.fasta -d bin${SLURM_ARRAY_TASK_ID}.orf.fasta

# Bins tree
module load fasttree
FastTree gtdbtk.bac120.user_msa > tree_file

# Retrieve alkB and P450 encoding sequences with hmmer
cp /scratch/maria_hmmer/fungene/*.hmm $TMPDIR    #curated alkB and P450 models downloaded from FunGene (http://fungene.cme.msu.edu/)
cp /scratch/Pinto/metawrap_bins/Prodigal/predicted_genes_aa/bin${SLURM_ARRAY_TASK_ID}.genes $TMPDIR (predicted genes from each bin determined with Prodigal)
cp /proj/Pinto/hmmscan-parser.sh  $TMPDIR     #(hmmscan-parser.sh script available at: https://github.com/carden24/Bioinformatics_scripts/blob/master/hmmscan-parser.sh)
hmmpress $TMPDIR/alk.hmm # hmm model for AlkB
hmmpress $TMDPIR/P450.hmm # hmm model for CYP153
hmmscan --cpu 1 --domtblout $TMPDIR/bin_alk_${SLURM_ARRAY_TASK_ID}.out.dm $TMPDIR/alk.hmm $TMPDIR/bin${SLURM_ARRAY_TASK_ID}.genes > $TMPDIR/bin_alk_${SLURM_ARRAY_TASK_ID}.out
sh $TMPDIR/hmmscan-parser.sh $TMPDIR/bin_alk_${SLURM_ARRAY_TASK_ID}.out.dm > $TMPDIR/bin_alk_${SLURM_ARRAY_TASK_ID}.out.dm.ps
mv $TMPDIR/*.dm /scratch/maria_hmmer/fungene/
mv $TMPDIR/*.ps /scratch/maria_hmmer/fungene/

# AlkB and CYP153 trees
module load raxml
raxmlHPC-PTHREADS -T 8 -s P450_input_aln.fasta -f a -m PROTGAMMAAUTO -p 12345 -x 12345 -# 100 -n plastic_bin
raxmlHPC-PTHREADS -T 8 -s alk_input_aln.fasta -f a -m PROTGAMMAAUTO -p 12345 -x 12345 -# 100 -n plastic_bin
